# Supplementary material for: Morphometry Predicts Early GFR Change in Primary Proteinuric Glomerulopathies: A Longitudinal Cohort Study Using Generalized Estimating Equations
Source: PLoS One. 2016 Jun 10;11(6):e0157148. doi: 10.1371/journal.pone.0157148 (PMC4902229; doi:10.1371/journal.pone.0157148)
Supplement: S1 Table — (CSV) [file pone.0157148.s001.csv]

Patient	PAT_Exclude	PATENT_GLOMS	MEAN_SEMI_AREA	MEAN_AREA	CV_AREA	SKEW_AREA	KURTOSIS_AREA	NA_PATENT	NV_Index	PAS_INTERSTITIUM	PAS_VESSEL	PAS_INTACT_TUBULE	PAS_ATROPHIC_TUBULE	PAS_PATENT_GLOM	PAS_SCLEROTIC_GLOM	TRI_INTERSTITIUM	TRI_VESSEL	TRI_INTACT_TUBULE	TRI_ATROPHIC_TUBULE	TRI_PATENT_GLOM	TRI_SCLEROTIC_GLOM	VisitNum	VisitStuDt	PAT_Race	PAT_Agev2	PAT_Ped	PAT_AgeKDOnset	PAT_FUMonths	PAT_KDDurationMonths	PAT_Cohort	PAT_Cohort_DxAssign	PAT_Sex	PAT_Exclude_InfConsentNo	PAT_Exclude_Path	PAT_Exclude_PriorBx	PAT_Exclude_ESRDv2	PAT_Exclude_NoV1to3	PAT_Exclude_NotInBaseline	PAT_ConMedsUnknown	PAT_Exclude_NoConmeds	PAT_Exclude_NoPath	PAT_Exclude_NoUPCR_V1	PAT_Exclude_Reason	Albumin	UPCR_v1	BMI	eGFR	InterstitialFibrosis	TubularAtrophy
1		19	17202	14431	0.3289	-0.6568	0.5345	3.49E-06	2.57E-08							0.24	0.04	0.616	0	0.104	0	2: V02- Baseline	69	5: White	11	1	11	3	0	4 - FSGS	DxAssign3	2: Female												3.1	9.27	22.93975069	103.8666667	5	4
2		10		14246	0.4937	-0.538	-1.233	1.74E-06	1.29E-08	0.168	0.08	0.712	0.008	0.032	0	0.104	0.056	0.792	0.008	0.04	0	2: V02- Baseline	56	3: Black	10	1	10	44	1	4 - FSGS	DxAssign3	1: Male												4.2	2.9	16.3160655	89.51666667	5	3
2		10		14246	0.4937	-0.538	-1.233	1.74E-06	1.29E-08	0.168	0.08	0.712	0.008	0.032	0	0.104	0.056	0.792	0.008	0.04	0	4: V04- 4 Month Follow Up	133	3: Black	10	1	10	44	1	4 - FSGS	DxAssign3	1: Male												N	2.9	17.21763085		5	3
2		10		14246	0.4937	-0.538	-1.233	1.74E-06	1.29E-08	0.168	0.08	0.712	0.008	0.032	0	0.104	0.056	0.792	0.008	0.04	0	9: V09- 30 Month Follow Up	930	3: Black	10	1	10	44	1	4 - FSGS	DxAssign3	1: Male													2.9	17.74464591		5	3
2		10		14246	0.4937	-0.538	-1.233	1.74E-06	1.29E-08	0.168	0.08	0.712	0.008	0.032	0	0.104	0.056	0.792	0.008	0.04	0	10: V10- 36 Month Follow Up	1131	3: Black	10	1	10	44	1	4 - FSGS	DxAssign3	1: Male													2.9	17.27773701		5	3
2		10		14246	0.4937	-0.538	-1.233	1.74E-06	1.29E-08	0.168	0.08	0.712	0.008	0.032	0	0.104	0.056	0.792	0.008	0.04	0	11: V11- 42 Month Follow Up	1334	3: Black	10	1	10	44	1	4 - FSGS	DxAssign3	1: Male												N	2.9	16.86866023		5	3
3		8	55104	26738	0.6759	1.344	1.9164	7.67E-07	4.16E-09	0.152	0.08	0.76	0.008	0	0	0.104	0.12	0.632	0.024	0.12	0	2: V02- Baseline	33	3: Black	12	1	12	39	1	4 - FSGS	DxAssign3	2: Female												N	0.745	33.59375	50.07633588	6	5
3		8	55104	26738	0.6759	1.344	1.9164	7.67E-07	4.16E-09	0.152	0.08	0.76	0.008	0	0	0.104	0.12	0.632	0.024	0.12	0	5: V05- 8 Month Follow Up	229	3: Black	12	1	12	39	1	4 - FSGS	DxAssign3	2: Female												N	0.745	34.14032718	53.7264	6	5
3		8	55104	26738	0.6759	1.344	1.9164	7.67E-07	4.16E-09	0.152	0.08	0.76	0.008	0	0	0.104	0.12	0.632	0.024	0.12	0	6: V06- 1 Year Follow Up	327	3: Black	12	1	12	39	1	4 - FSGS	DxAssign3	2: Female												N	0.745	34.1375287	56.63559322	6	5
3		8	55104	26738	0.6759	1.344	1.9164	7.67E-07	4.16E-09	0.152	0.08	0.76	0.008	0	0	0.104	0.12	0.632	0.024	0.12	0	7: V07- 18 Month Follow Up	460	3: Black	12	1	12	39	1	4 - FSGS	DxAssign3	2: Female												N	0.745	34.12282299	50.54580153	6	5
3		8	55104	26738	0.6759	1.344	1.9164	7.67E-07	4.16E-09	0.152	0.08	0.76	0.008	0	0	0.104	0.12	0.632	0.024	0.12	0	8: V08- 2 Year Follow Up	677	3: Black	12	1	12	39	1	4 - FSGS	DxAssign3	2: Female												N	0.745			6	5
3		8	55104	26738	0.6759	1.344	1.9164	7.67E-07	4.16E-09	0.152	0.08	0.76	0.008	0	0	0.104	0.12	0.632	0.024	0.12	0	9: V09- 30 Month Follow Up	873	3: Black	12	1	12	39	1	4 - FSGS	DxAssign3	2: Female												3.3	0.745	35.65341535	35.75376344	6	5
3		8	55104	26738	0.6759	1.344	1.9164	7.67E-07	4.16E-09	0.152	0.08	0.76	0.008	0	0	0.104	0.12	0.632	0.024	0.12	0	11: V11- 42 Month Follow Up	1188	3: Black	12	1	12	39	1	4 - FSGS	DxAssign3	2: Female												3.1	0.745	37.37751479	37.22067039	6	5
4		9	38628	30622	0.2579	-0.7694	-0.3434	2.56E-06	1.30E-08	0.2	0.136	0.6	0	0.064	0	0.202	0.089	0.613	0	0.097	0	2: V02- Baseline	3	5: White	65	0	65	37	7	1 - MN	DxAssign3	1: Male												2.6	6.778	28.40550436	65.71579252	3	3
4		9	38628	30622	0.2579	-0.7694	-0.3434	2.56E-06	1.30E-08	0.2	0.136	0.6	0	0.064	0	0.202	0.089	0.613	0	0.097	0	4: V04- 4 Month Follow Up	104	5: White	65	0	65	37	7	1 - MN	DxAssign3	1: Male												2.3	6.778	28.40550436	70.35582683	3	3
4		9	38628	30622	0.2579	-0.7694	-0.3434	2.56E-06	1.30E-08	0.2	0.136	0.6	0	0.064	0	0.202	0.089	0.613	0	0.097	0	5: V05- 8 Month Follow Up	247	5: White	65	0	65	37	7	1 - MN	DxAssign3	1: Male												2	6.778	27.74270925	63.27212652	3	3
4		9	38628	30622	0.2579	-0.7694	-0.3434	2.56E-06	1.30E-08	0.2	0.136	0.6	0	0.064	0	0.202	0.089	0.613	0	0.097	0	6: V06- 1 Year Follow Up	343	5: White	65	0	65	37	7	1 - MN	DxAssign3	1: Male												1.8	6.778	27.07876952	56.85794962	3	3
4		9	38628	30622	0.2579	-0.7694	-0.3434	2.56E-06	1.30E-08	0.2	0.136	0.6	0	0.064	0	0.202	0.089	0.613	0	0.097	0	7: V07- 18 Month Follow Up	575	5: White	65	0	65	37	7	1 - MN	DxAssign3	1: Male												3.4	6.778	25.49596936	78.48289337	3	3
4		9	38628	30622	0.2579	-0.7694	-0.3434	2.56E-06	1.30E-08	0.2	0.136	0.6	0	0.064	0	0.202	0.089	0.613	0	0.097	0	8: V08- 2 Year Follow Up	748	5: White	65	0	65	37	7	1 - MN	DxAssign3	1: Male												3.7	6.778	26.43525795	74.81311728	3	3
4		9	38628	30622	0.2579	-0.7694	-0.3434	2.56E-06	1.30E-08	0.2	0.136	0.6	0	0.064	0	0.202	0.089	0.613	0	0.097	0	9: V09- 30 Month Follow Up	934	5: White	65	0	65	37	7	1 - MN	DxAssign3	1: Male												3.8	6.778	26.46311536	77.93351312	3	3
4		9	38628	30622	0.2579	-0.7694	-0.3434	2.56E-06	1.30E-08	0.2	0.136	0.6	0	0.064	0	0.202	0.089	0.613	0	0.097	0	10: V10- 36 Month Follow Up	1115	5: White	65	0	65	37	7	1 - MN	DxAssign3	1: Male												3.9	6.778	27.00231773	76.99228417	3	3
5		16	33233	23176	0.568	-0.1706	-1.6183	1.81E-06	1.06E-08	0.12	0.168	0.608	0.032	0.072	0	0.224	0.048	0.688	0.024	0.016	0	2: V02- Baseline	24	5: White	37	0	37	9	1	2 - MCD	DxAssign3	1: Male												4.5	2.9	42.29080579	95.72392568	7	5
5		16	33233	23176	0.568	-0.1706	-1.6183	1.81E-06	1.06E-08	0.12	0.168	0.608	0.032	0.072	0	0.224	0.048	0.688	0.024	0.016	0	4: V04- 4 Month Follow Up	146	5: White	37	0	37	9	1	2 - MCD	DxAssign3	1: Male												4.5	2.9	41.65790695	88.20546903	7	5
5		16	33233	23176	0.568	-0.1706	-1.6183	1.81E-06	1.06E-08	0.12	0.168	0.608	0.032	0.072	0	0.224	0.048	0.688	0.024	0.016	0	5: V05- 8 Month Follow Up	265	5: White	37	0	37	9	1	2 - MCD	DxAssign3	1: Male												4.5	2.9	41.00075282	89.21250001	7	5
6		7		24338	0.4248	-0.7397	-0.6561	3.25E-06	1.85E-08	0.144	0.064	0.696	0.032	0.032	0.032							2: V02- Baseline	16	5: White	21	0	21	52	0	4 - FSGS	DxAssign3	1: Male												2.8	3.86	52.57142857	105.8298021	5	4
6		7		24338	0.4248	-0.7397	-0.6561	3.25E-06	1.85E-08	0.144	0.064	0.696	0.032	0.032	0.032							4: V04- 4 Month Follow Up	149	5: White	21	0	21	52	0	4 - FSGS	DxAssign3	1: Male												3.9	3.86	55.51020408	116.9328784	5	4
6		7		24338	0.4248	-0.7397	-0.6561	3.25E-06	1.85E-08	0.144	0.064	0.696	0.032	0.032	0.032							5: V05- 8 Month Follow Up	254	5: White	21	0	21	52	0	4 - FSGS	DxAssign3	1: Male												3.9	3.86	58.4717164	107.6611026	5	4
6		7		24338	0.4248	-0.7397	-0.6561	3.25E-06	1.85E-08	0.144	0.064	0.696	0.032	0.032	0.032							6: V06- 1 Year Follow Up	373	5: White	21	0	21	52	0	4 - FSGS	DxAssign3	1: Male												3.9	3.86	60.47646096	114.622585	5	4
6		7		24338	0.4248	-0.7397	-0.6561	3.25E-06	1.85E-08	0.144	0.064	0.696	0.032	0.032	0.032							7: V07- 18 Month Follow Up	549	5: White	21	0	21	52	0	4 - FSGS	DxAssign3	1: Male												4.1	3.86	61.27835878	117.6419705	5	4
6		7		24338	0.4248	-0.7397	-0.6561	3.25E-06	1.85E-08	0.144	0.064	0.696	0.032	0.032	0.032							8: V08- 2 Year Follow Up	709	5: White	21	0	21	52	0	4 - FSGS	DxAssign3	1: Male												3.5	3.86	62.18049384	109.5781579	5	4
6		7		24338	0.4248	-0.7397	-0.6561	3.25E-06	1.85E-08	0.144	0.064	0.696	0.032	0.032	0.032							9: V09- 30 Month Follow Up	912	5: White	21	0	21	52	0	4 - FSGS	DxAssign3	1: Male												3.7	3.86	63.58381503	124.02362	5	4
6		7		24338	0.4248	-0.7397	-0.6561	3.25E-06	1.85E-08	0.144	0.064	0.696	0.032	0.032	0.032							10: V10- 36 Month Follow Up	1143	5: White	21	0	21	52	0	4 - FSGS	DxAssign3	1: Male												3.9	3.86	57.26886966	107.4701723	5	4
6		7		24338	0.4248	-0.7397	-0.6561	3.25E-06	1.85E-08	0.144	0.064	0.696	0.032	0.032	0.032							11: V11- 42 Month Follow Up	1332	5: White	21	0	21	52	0	4 - FSGS	DxAssign3	1: Male												3.7	3.86	54.76293896	133.5448832	5	4
6		7		24338	0.4248	-0.7397	-0.6561	3.25E-06	1.85E-08	0.144	0.064	0.696	0.032	0.032	0.032							12	1451	5: White	21	0	21	52	0	4 - FSGS	DxAssign3	1: Male												3.7	3.86	54.46222727	118.2906246	5	4
6		7		24338	0.4248	-0.7397	-0.6561	3.25E-06	1.85E-08	0.144	0.064	0.696	0.032	0.032	0.032							13	1563	5: White	21	0	21	52	0	4 - FSGS	DxAssign3	1: Male												3.9	3.86	54.930001	118.8350912	5	4
7		8	33954	21634	0.6686	0.4043	-1.098	9.88E-07	5.95E-09	0.208	0.096	0.488	0.12	0.088	0	0.267	0.153	0.533	0.007	0.04	0	2: V02- Baseline	5	5: White	66	0	66	42	1	4 - FSGS	DxAssign3	1: Male												N	0.731	33.02469136	54.3219287	16	13
7		8	33954	21634	0.6686	0.4043	-1.098	9.88E-07	5.95E-09	0.208	0.096	0.488	0.12	0.088	0	0.267	0.153	0.533	0.007	0.04	0	4: V04- 4 Month Follow Up	144	5: White	66	0	66	42	1	4 - FSGS	DxAssign3	1: Male												N	0.731	31.17283951	56.3336266	16	13
7		8	33954	21634	0.6686	0.4043	-1.098	9.88E-07	5.95E-09	0.208	0.096	0.488	0.12	0.088	0	0.267	0.153	0.533	0.007	0.04	0	5: V05- 8 Month Follow Up	270	5: White	66	0	66	42	1	4 - FSGS	DxAssign3	1: Male												N	0.731	31.79012346	51.9852231	16	13
7		8	33954	21634	0.6686	0.4043	-1.098	9.88E-07	5.95E-09	0.208	0.096	0.488	0.12	0.088	0	0.267	0.153	0.533	0.007	0.04	0	6: V06- 1 Year Follow Up	361	5: White	66	0	66	42	1	4 - FSGS	DxAssign3	1: Male												4	0.731	31.17283951	53.9416752	16	13
7		8	33954	21634	0.6686	0.4043	-1.098	9.88E-07	5.95E-09	0.208	0.096	0.488	0.12	0.088	0	0.267	0.153	0.533	0.007	0.04	0	7: V07- 18 Month Follow Up	543	5: White	66	0	66	42	1	4 - FSGS	DxAssign3	1: Male												4.2	0.731	31.24222811	58.63405995	16	13
7		8	33954	21634	0.6686	0.4043	-1.098	9.88E-07	5.95E-09	0.208	0.096	0.488	0.12	0.088	0	0.267	0.153	0.533	0.007	0.04	0	8: V08- 2 Year Follow Up	719	5: White	66	0	66	42	1	4 - FSGS	DxAssign3	1: Male												4.2	0.731	31.04938272	55.54771618	16	13
7		8	33954	21634	0.6686	0.4043	-1.098	9.88E-07	5.95E-09	0.208	0.096	0.488	0.12	0.088	0	0.267	0.153	0.533	0.007	0.04	0	9: V09- 30 Month Follow Up	908	5: White	66	0	66	42	1	4 - FSGS	DxAssign3	1: Male												3.9	0.731	30.94132836	44.28644158	16	13
7		8	33954	21634	0.6686	0.4043	-1.098	9.88E-07	5.95E-09	0.208	0.096	0.488	0.12	0.088	0	0.267	0.153	0.533	0.007	0.04	0	10: V10- 36 Month Follow Up	1097	5: White	66	0	66	42	1	4 - FSGS	DxAssign3	1: Male												N	0.731	32.05629846	46.08372273	16	13
7		8	33954	21634	0.6686	0.4043	-1.098	9.88E-07	5.95E-09	0.208	0.096	0.488	0.12	0.088	0	0.267	0.153	0.533	0.007	0.04	0	11: V11- 42 Month Follow Up	1279	5: White	66	0	66	42	1	4 - FSGS	DxAssign3	1: Male												N	0.731	32.29747597	50.90115741	16	13
8		19	26321	29825	0.3917	0.0549	-0.3827	1.94E-06	9.94E-09	0.216	0.08	0.648	0	0.056	0	0.216	0.064	0.632	0	0.088	0	2: V02- Baseline	13	5: White	59	0	56	55	46	1 - MN	DxAssign3	1: Male												N	5.7	38.97476549	53.67689176	7	5
8		19	26321	29825	0.3917	0.0549	-0.3827	1.94E-06	9.94E-09	0.216	0.08	0.648	0	0.056	0	0.216	0.064	0.632	0	0.088	0	4: V04- 4 Month Follow Up	120	5: White	59	0	56	55	46	1 - MN	DxAssign3	1: Male												2.6	5.7	36.61153895	49.09127576	7	5
8		19	26321	29825	0.3917	0.0549	-0.3827	1.94E-06	9.94E-09	0.216	0.08	0.648	0	0.056	0	0.216	0.064	0.632	0	0.088	0	5: V05- 8 Month Follow Up	211	5: White	59	0	56	55	46	1 - MN	DxAssign3	1: Male												3	5.7	35.98030552	45.11473416	7	5
8		19	26321	29825	0.3917	0.0549	-0.3827	1.94E-06	9.94E-09	0.216	0.08	0.648	0	0.056	0	0.216	0.064	0.632	0	0.088	0	6: V06- 1 Year Follow Up	407	5: White	59	0	56	55	46	1 - MN	DxAssign3	1: Male												N	5.7	38.18962252	41.4018946	7	5
8		19	26321	29825	0.3917	0.0549	-0.3827	1.94E-06	9.94E-09	0.216	0.08	0.648	0	0.056	0	0.216	0.064	0.632	0	0.088	0	7: V07- 18 Month Follow Up	561	5: White	59	0	56	55	46	1 - MN	DxAssign3	1: Male												N	5.7	36.67528488	34.77270141	7	5
8		19	26321	29825	0.3917	0.0549	-0.3827	1.94E-06	9.94E-09	0.216	0.08	0.648	0	0.056	0	0.216	0.064	0.632	0	0.088	0	8: V08- 2 Year Follow Up	737	5: White	59	0	56	55	46	1 - MN	DxAssign3	1: Male												N	5.7		51.60699246	7	5
8		19	26321	29825	0.3917	0.0549	-0.3827	1.94E-06	9.94E-09	0.216	0.08	0.648	0	0.056	0	0.216	0.064	0.632	0	0.088	0	9: V09- 30 Month Follow Up	922	5: White	59	0	56	55	46	1 - MN	DxAssign3	1: Male												3.6	5.7	35.49190772	52.11352426	7	5
8		19	26321	29825	0.3917	0.0549	-0.3827	1.94E-06	9.94E-09	0.216	0.08	0.648	0	0.056	0	0.216	0.064	0.632	0	0.088	0	10: V10- 36 Month Follow Up	1107	5: White	59	0	56	55	46	1 - MN	DxAssign3	1: Male												3.9	5.7	36.50415464	45.84189795	7	5
8		19	26321	29825	0.3917	0.0549	-0.3827	1.94E-06	9.94E-09	0.216	0.08	0.648	0	0.056	0	0.216	0.064	0.632	0	0.088	0	11: V11- 42 Month Follow Up	1294	5: White	59	0	56	55	46	1 - MN	DxAssign3	1: Male												N	5.7		42.89797069	7	5
8		19	26321	29825	0.3917	0.0549	-0.3827	1.94E-06	9.94E-09	0.216	0.08	0.648	0	0.056	0	0.216	0.064	0.632	0	0.088	0	12	1457	5: White	59	0	56	55	46	1 - MN	DxAssign3	1: Male												N	5.7	35.39700957	51.31457175	7	5
8		19	26321	29825	0.3917	0.0549	-0.3827	1.94E-06	9.94E-09	0.216	0.08	0.648	0	0.056	0	0.216	0.064	0.632	0	0.088	0	13	1667	5: White	59	0	56	55	46	1 - MN	DxAssign3	1: Male												N	5.7	34.32149721	51.38648848	7	5
9	1: Yes	13		13916	0.4326	-0.2193	-0.5425	2.81E-06	2.11E-08	0.12	0.096	0.76	0.008	0.016	0	0.1666	0.063	0.762	0	0.008	0																						No baseline visit					2	2
10		62	14303	9139	0.3398	-0.5585	-0.7993	4.92E-06	4.56E-08	0.098	0.13	0.691	0.008	0.073	0	0.168	0.176	0.576	0.024	0.056	0	2: V02- Baseline	69	2: Asian	6	1	1	37	64	2 - MCD	DxAssign3	2: Female												N	0.07	25.26753864	88.07407407	0	0
10		62	14303	9139	0.3398	-0.5585	-0.7993	4.92E-06	4.56E-08	0.098	0.13	0.691	0.008	0.073	0	0.168	0.176	0.576	0.024	0.056	0	4: V04- 4 Month Follow Up	181	2: Asian	6	1	1	37	64	2 - MCD	DxAssign3	2: Female												N	0.07	23.30343902	113.4651163	0	0
10		62	14303	9139	0.3398	-0.5585	-0.7993	4.92E-06	4.56E-08	0.098	0.13	0.691	0.008	0.073	0	0.168	0.176	0.576	0.024	0.056	0	5: V05- 8 Month Follow Up	272	2: Asian	6	1	1	37	64	2 - MCD	DxAssign3	2: Female												3.8	0.07	22.76274714	130.3589744	0	0
10		62	14303	9139	0.3398	-0.5585	-0.7993	4.92E-06	4.56E-08	0.098	0.13	0.691	0.008	0.073	0	0.168	0.176	0.576	0.024	0.056	0	6: V06- 1 Year Follow Up	405	2: Asian	6	1	1	37	64	2 - MCD	DxAssign3	2: Female												N	0.07	20.83809633	143.6108108	0	0
10		62	14303	9139	0.3398	-0.5585	-0.7993	4.92E-06	4.56E-08	0.098	0.13	0.691	0.008	0.073	0	0.168	0.176	0.576	0.024	0.056	0	7: V07- 18 Month Follow Up	615	2: Asian	6	1	1	37	64	2 - MCD	DxAssign3	2: Female												4.2	0.07	22.23481985	135.9473684	0	0
10		62	14303	9139	0.3398	-0.5585	-0.7993	4.92E-06	4.56E-08	0.098	0.13	0.691	0.008	0.073	0	0.168	0.176	0.576	0.024	0.056	0	8: V08- 2 Year Follow Up	867	2: Asian	6	1	1	37	64	2 - MCD	DxAssign3	2: Female												3.2	0.07	15.89653124	79.97971015	0	0
10		62	14303	9139	0.3398	-0.5585	-0.7993	4.92E-06	4.56E-08	0.098	0.13	0.691	0.008	0.073	0	0.168	0.176	0.576	0.024	0.056	0	9: V09- 30 Month Follow Up	951	2: Asian	6	1	1	37	64	2 - MCD	DxAssign3	2: Female													0.07	22.14740061	97.15535714	0	0
10		62	14303	9139	0.3398	-0.5585	-0.7993	4.92E-06	4.56E-08	0.098	0.13	0.691	0.008	0.073	0	0.168	0.176	0.576	0.024	0.056	0	10: V10- 36 Month Follow Up	1133	2: Asian	6	1	1	37	64	2 - MCD	DxAssign3	2: Female												N	0.07	21.15189941		0	0
11		4	18372	11507	0.3003	-0.2304	-3.2897	2.22E-06	1.84E-08	0.12	0.02	0.8	0	0.06	0	0.1	0.08	0.82	0	0	0	2: V02- Baseline	28	3: Black	6	1	6	49		2 - MCD	DxAssign3	1: Male												1.7	15.1	16.24179083	97.58	1	0
11		4	18372	11507	0.3003	-0.2304	-3.2897	2.22E-06	1.84E-08	0.12	0.02	0.8	0	0.06	0	0.1	0.08	0.82	0	0	0	5: V05- 8 Month Follow Up	315	3: Black	6	1	6	49		2 - MCD	DxAssign3	1: Male												2.6	15.1	16.12003224	98.24528302	1	0
11		4	18372	11507	0.3003	-0.2304	-3.2897	2.22E-06	1.84E-08	0.12	0.02	0.8	0	0.06	0	0.1	0.08	0.82	0	0	0	6: V06- 1 Year Follow Up	443	3: Black	6	1	6	49		2 - MCD	DxAssign3	1: Male												4	15.1	16.22926834	89.98793103	1	0
11		4	18372	11507	0.3003	-0.2304	-3.2897	2.22E-06	1.84E-08	0.12	0.02	0.8	0	0.06	0	0.1	0.08	0.82	0	0	0	8: V08- 2 Year Follow Up	736	3: Black	6	1	6	49		2 - MCD	DxAssign3	1: Male												2.8	15.1	17.16392597	127.9785714	1	0
11		4	18372	11507	0.3003	-0.2304	-3.2897	2.22E-06	1.84E-08	0.12	0.02	0.8	0	0.06	0	0.1	0.08	0.82	0	0	0	9: V09- 30 Month Follow Up	1009	3: Black	6	1	6	49		2 - MCD	DxAssign3	1: Male												1.6	15.1			1	0
11		4	18372	11507	0.3003	-0.2304	-3.2897	2.22E-06	1.84E-08	0.12	0.02	0.8	0	0.06	0	0.1	0.08	0.82	0	0	0	10: V10- 36 Month Follow Up	1116	3: Black	6	1	6	49		2 - MCD	DxAssign3	1: Male												3.3	15.1	18.78463417	86.1	1	0
11		4	18372	11507	0.3003	-0.2304	-3.2897	2.22E-06	1.84E-08	0.12	0.02	0.8	0	0.06	0	0.1	0.08	0.82	0	0	0	11: V11- 42 Month Follow Up	1345	3: Black	6	1	6	49		2 - MCD	DxAssign3	1: Male												2.7	15.1	17.54567569	113.98	1	0
11		4	18372	11507	0.3003	-0.2304	-3.2897	2.22E-06	1.84E-08	0.12	0.02	0.8	0	0.06	0	0.1	0.08	0.82	0	0	0	12	1473	3: Black	6	1	6	49		2 - MCD	DxAssign3	1: Male												2.6	15.1	17.43060845	116.03	1	0
12		19	23529	26576	0.5153	0.4747	-0.8162	1.82E-06	9.88E-09	0.384	0.08	0.104	0.416	0	0.016	0.496	0.104	0.104	0.248	0	0.048	2: V02- Baseline	0	0: MultRace	70	0	69	17		4 - FSGS	DxAssign3	2: Female												N	5.17	14.199359	42.53642619	48	48
12		19	23529	26576	0.5153	0.4747	-0.8162	1.82E-06	9.88E-09	0.384	0.08	0.104	0.416	0	0.016	0.496	0.104	0.104	0.248	0	0.048	5: V05- 8 Month Follow Up	122	0: MultRace	70	0	69	17		4 - FSGS	DxAssign3	2: Female												3.7	5.17	19.04432133	55.29545761	48	48
12		19	23529	26576	0.5153	0.4747	-0.8162	1.82E-06	9.88E-09	0.384	0.08	0.104	0.416	0	0.016	0.496	0.104	0.104	0.248	0	0.048	6: V06- 1 Year Follow Up	290	0: MultRace	70	0	69	17		4 - FSGS	DxAssign3	2: Female												3.8	5.17	17.74584488	41.62786184	48	48
12		19	23529	26576	0.5153	0.4747	-0.8162	1.82E-06	9.88E-09	0.384	0.08	0.104	0.416	0	0.016	0.496	0.104	0.104	0.248	0	0.048	7: V07- 18 Month Follow Up	515	0: MultRace	70	0	69	17		4 - FSGS	DxAssign3	2: Female												3.9	5.17	15.84174586	53.01740296	48	48
13		12		15056	0.5477	-0.1489	-1.7816	2.82E-06	2.04E-08	0.088	0.048	0.776	0.024	0.064	0							2: V02- Baseline	5	3: Black	13	1	0.5	0		2 - MCD	DxAssign3	1: Male												2.2	7.71	24.98958767	120.54	0	0
14		46		11559	0.3812	-0.0315	-0.6772	2.32E-06	1.91E-08	0.072	0.04	0.84	0	0.048	0	0.089	0.072	0.822	0	0.016	0	2: V02- Baseline	62	97	6	1	4	54	31	2 - MCD	DxAssign3	2: Female												4.9	5.9	21.97265625	124.952381	0	0
14		46		11559	0.3812	-0.0315	-0.6772	2.32E-06	1.91E-08	0.072	0.04	0.84	0	0.048	0	0.089	0.072	0.822	0	0.016	0	4: V04- 4 Month Follow Up	175	97	6	1	4	54	31	2 - MCD	DxAssign3	2: Female												4.7	5.9	22.67573696	129.15	0	0
14		46		11559	0.3812	-0.0315	-0.6772	2.32E-06	1.91E-08	0.072	0.04	0.84	0	0.048	0	0.089	0.072	0.822	0	0.016	0	6: V06- 1 Year Follow Up	374	97	6	1	4	54	31	2 - MCD	DxAssign3	2: Female												4.5	5.9	22.38292011	106.1176471	0	0
14		46		11559	0.3812	-0.0315	-0.6772	2.32E-06	1.91E-08	0.072	0.04	0.84	0	0.048	0	0.089	0.072	0.822	0	0.016	0	7: V07- 18 Month Follow Up	620	97	6	1	4	54	31	2 - MCD	DxAssign3	2: Female												N	5.9	22.27508651		0	0
14		46		11559	0.3812	-0.0315	-0.6772	2.32E-06	1.91E-08	0.072	0.04	0.84	0	0.048	0	0.089	0.072	0.822	0	0.016	0	8: V08- 2 Year Follow Up	718	97	6	1	4	54	31	2 - MCD	DxAssign3	2: Female												4.5	5.9	22.15275948	122.2869565	0	0
14		46		11559	0.3812	-0.0315	-0.6772	2.32E-06	1.91E-08	0.072	0.04	0.84	0	0.048	0	0.089	0.072	0.822	0	0.016	0	9: V09- 30 Month Follow Up	959	97	6	1	4	54	31	2 - MCD	DxAssign3	2: Female												N	5.9	24.69387755	133.4883721	0	0
14		46		11559	0.3812	-0.0315	-0.6772	2.32E-06	1.91E-08	0.072	0.04	0.84	0	0.048	0	0.089	0.072	0.822	0	0.016	0	10: V10- 36 Month Follow Up	1131	97	6	1	4	54	31	2 - MCD	DxAssign3	2: Female												4.2	5.9	22.81504157	150.3675	0	0
14		46		11559	0.3812	-0.0315	-0.6772	2.32E-06	1.91E-08	0.072	0.04	0.84	0	0.048	0	0.089	0.072	0.822	0	0.016	0	11: V11- 42 Month Follow Up	1295	97	6	1	4	54	31	2 - MCD	DxAssign3	2: Female												N	5.9	23.76174767	121.77	0	0
14		46		11559	0.3812	-0.0315	-0.6772	2.32E-06	1.91E-08	0.072	0.04	0.84	0	0.048	0	0.089	0.072	0.822	0	0.016	0	12	1495	97	6	1	4	54	31	2 - MCD	DxAssign3	2: Female												7	5.9	26.0953467	123.82	0	0
14		46		11559	0.3812	-0.0315	-0.6772	2.32E-06	1.91E-08	0.072	0.04	0.84	0	0.048	0	0.089	0.072	0.822	0	0.016	0	13	1651	97	6	1	4	54	31	2 - MCD	DxAssign3	2: Female												4.4	5.9	26.76378772	127.1	0	0
15		21		20049	0.559	0.7971	0.2928	1.46E-06	9.16E-09	0.168	0.064	0.648	0.032	0.088	0	0.24	0.056	0.672	0.032	0	0	2: V02- Baseline	25	5: White	13	1	3	37	126	4 - FSGS	DxAssign3	1: Male												1.5	7.9	24.02380867	71.32291667	19	14
15		21		20049	0.559	0.7971	0.2928	1.46E-06	9.16E-09	0.168	0.064	0.648	0.032	0.088	0	0.24	0.056	0.672	0.032	0	0	5: V05- 8 Month Follow Up	271	5: White	13	1	3	37	126	4 - FSGS	DxAssign3	1: Male												1.2	7.9	22.06733321	46.33	19	14
15		21		20049	0.559	0.7971	0.2928	1.46E-06	9.16E-09	0.168	0.064	0.648	0.032	0.088	0	0.24	0.056	0.672	0.032	0	0	6: V06- 1 Year Follow Up	488	5: White	13	1	3	37	126	4 - FSGS	DxAssign3	1: Male												3.3	7.9	22.13657282	36.40368421	19	14
15		21		20049	0.559	0.7971	0.2928	1.46E-06	9.16E-09	0.168	0.064	0.648	0.032	0.088	0	0.24	0.056	0.672	0.032	0	0	7: V07- 18 Month Follow Up	593	5: White	13	1	3	37	126	4 - FSGS	DxAssign3	1: Male												3.6	7.9	23.68966331	49.43428571	19	14
15		21		20049	0.559	0.7971	0.2928	1.46E-06	9.16E-09	0.168	0.064	0.648	0.032	0.088	0	0.24	0.056	0.672	0.032	0	0	8: V08- 2 Year Follow Up	713	5: White	13	1	3	37	126	4 - FSGS	DxAssign3	1: Male												4.3	7.9	22.78258518	33.90384615	19	14
15		21		20049	0.559	0.7971	0.2928	1.46E-06	9.16E-09	0.168	0.064	0.648	0.032	0.088	0	0.24	0.056	0.672	0.032	0	0	9: V09- 30 Month Follow Up	963	5: White	13	1	3	37	126	4 - FSGS	DxAssign3	1: Male												5	7.9	26.19659275	48.63448276	19	14
15		21		20049	0.559	0.7971	0.2928	1.46E-06	9.16E-09	0.168	0.064	0.648	0.032	0.088	0	0.24	0.056	0.672	0.032	0	0	10: V10- 36 Month Follow Up	1124	5: White	13	1	3	37	126	4 - FSGS	DxAssign3	1: Male												4.5	7.9	23.1882121	70.93	19	14
16	1: Yes	34	13421	17674	0.3322	-0.7308	0.3506	4.89E-06	3.26E-08	0.128	0.088	0.624	0.016	0.144	0	0.184	0.08	0.672	0.008	0.056	0																						No baseline visit					7	5
17		12		13517	0.3774	-0.946	-0.3599	2.61E-06	1.99E-08	0.22	0.06	0.26	0.2	0.26	0	0.36	0.1	0.24	0.16	0.14	0	2: V02- Baseline	55	3: Black	48	0	48	31	0	4 - FSGS	DxAssign3	1: Male												N	5.18321	26.59574468	96.81169139	25	21
17		12		13517	0.3774	-0.946	-0.3599	2.61E-06	1.99E-08	0.22	0.06	0.26	0.2	0.26	0	0.36	0.1	0.24	0.16	0.14	0	4: V04- 4 Month Follow Up	174	3: Black	48	0	48	31	0	4 - FSGS	DxAssign3	1: Male												3	5.18321	26.87867814	76.43467023	25	21
17		12		13517	0.3774	-0.946	-0.3599	2.61E-06	1.99E-08	0.22	0.06	0.26	0.2	0.26	0	0.36	0.1	0.24	0.16	0.14	0	5: V05- 8 Month Follow Up	314	3: Black	48	0	48	31	0	4 - FSGS	DxAssign3	1: Male												3.7	5.18321	27.16161159	44.72789729	25	21
17		12		13517	0.3774	-0.946	-0.3599	2.61E-06	1.99E-08	0.22	0.06	0.26	0.2	0.26	0	0.36	0.1	0.24	0.16	0.14	0	6: V06- 1 Year Follow Up	412	3: Black	48	0	48	31	0	4 - FSGS	DxAssign3	1: Male												N	5.18321	27.16161159	61.21219551	25	21
17		12		13517	0.3774	-0.946	-0.3599	2.61E-06	1.99E-08	0.22	0.06	0.26	0.2	0.26	0	0.36	0.1	0.24	0.16	0.14	0	7: V07- 18 Month Follow Up	629	3: Black	48	0	48	31	0	4 - FSGS	DxAssign3	1: Male												3.6	5.18321	26.45427795	60.66845603	25	21
17		12		13517	0.3774	-0.946	-0.3599	2.61E-06	1.99E-08	0.22	0.06	0.26	0.2	0.26	0	0.36	0.1	0.24	0.16	0.14	0	8: V08- 2 Year Follow Up	748	3: Black	48	0	48	31	0	4 - FSGS	DxAssign3	1: Male												4	5.18321	26.56745134	46.66183458	25	21
17		12		13517	0.3774	-0.946	-0.3599	2.61E-06	1.99E-08	0.22	0.06	0.26	0.2	0.26	0	0.36	0.1	0.24	0.16	0.14	0	9: V09- 30 Month Follow Up	951	3: Black	48	0	48	31	0	4 - FSGS	DxAssign3	1: Male												3.6	5.18321	26.25622454	52.24789422	25	21
18		36		21698	0.4437	0.2562	-0.3646	2.53E-06	1.52E-08	0.174	0.083	0.727	0.016	0	0	0.208	0.128	0.648	0.008	0.008	0	2: V02- Baseline	7	5: White	47	0	47	53	2	1 - MN	DxAssign3	2: Female												3.1	6.61	25.1486054	74.1456398	3	3
18		36		21698	0.4437	0.2562	-0.3646	2.53E-06	1.52E-08	0.174	0.083	0.727	0.016	0	0	0.208	0.128	0.648	0.008	0.008	0	4: V04- 4 Month Follow Up	99	5: White	47	0	47	53	2	1 - MN	DxAssign3	2: Female												3.9	6.61	24.76756592	103.6662704	3	3
18		36		21698	0.4437	0.2562	-0.3646	2.53E-06	1.52E-08	0.174	0.083	0.727	0.016	0	0	0.208	0.128	0.648	0.008	0.008	0	5: V05- 8 Month Follow Up	243	5: White	47	0	47	53	2	1 - MN	DxAssign3	2: Female												3.9	6.61	24.08822312	72.67055283	3	3
18		36		21698	0.4437	0.2562	-0.3646	2.53E-06	1.52E-08	0.174	0.083	0.727	0.016	0	0	0.208	0.128	0.648	0.008	0.008	0	6: V06- 1 Year Follow Up	370	5: White	47	0	47	53	2	1 - MN	DxAssign3	2: Female												4.1	6.61	25.52964487	74.60592262	3	3
18		36		21698	0.4437	0.2562	-0.3646	2.53E-06	1.52E-08	0.174	0.083	0.727	0.016	0	0	0.208	0.128	0.648	0.008	0.008	0	7: V07- 18 Month Follow Up	512	5: White	47	0	47	53	2	1 - MN	DxAssign3	2: Female												3.7	6.61	24.66076321	102.4544482	3	3
18		36		21698	0.4437	0.2562	-0.3646	2.53E-06	1.52E-08	0.174	0.083	0.727	0.016	0	0	0.208	0.128	0.648	0.008	0.008	0	8: V08- 2 Year Follow Up	736	5: White	47	0	47	53	2	1 - MN	DxAssign3	2: Female												4.6	6.61	24.96334926	100.007427	3	3
18		36		21698	0.4437	0.2562	-0.3646	2.53E-06	1.52E-08	0.174	0.083	0.727	0.016	0	0	0.208	0.128	0.648	0.008	0.008	0	9: V09- 30 Month Follow Up	893	5: White	47	0	47	53	2	1 - MN	DxAssign3	2: Female												4.5	6.61	24.28253065	71.23476933	3	3
18		36		21698	0.4437	0.2562	-0.3646	2.53E-06	1.52E-08	0.174	0.083	0.727	0.016	0	0	0.208	0.128	0.648	0.008	0.008	0	10: V10- 36 Month Follow Up	1132	5: White	47	0	47	53	2	1 - MN	DxAssign3	2: Female												4.5	6.61	26.53633425	85.96408631	3	3
18		36		21698	0.4437	0.2562	-0.3646	2.53E-06	1.52E-08	0.174	0.083	0.727	0.016	0	0	0.208	0.128	0.648	0.008	0.008	0	11: V11- 42 Month Follow Up	1453	5: White	47	0	47	53	2	1 - MN	DxAssign3	2: Female												4	6.61	21.29925853		3	3
18		36		21698	0.4437	0.2562	-0.3646	2.53E-06	1.52E-08	0.174	0.083	0.727	0.016	0	0	0.208	0.128	0.648	0.008	0.008	0	12	1614	5: White	47	0	47	53	2	1 - MN	DxAssign3	2: Female												N	6.61	23.8044592		3	3
19		11		18668	0.4554	0.254	-0.7015	6.06E-07	3.93E-09	0.52	0.147	0.16	0.133	0	0.04	0.52	0.08	0.267	0.107	0	0.027	2: V02- Baseline	15	5: White	80	0	N	36		4 - FSGS	DxAssign3	1: Male												N	3.7	21.77755334	48.79660935	23	24
19		11		18668	0.4554	0.254	-0.7015	6.06E-07	3.93E-09	0.52	0.147	0.16	0.133	0	0.04	0.52	0.08	0.267	0.107	0	0.027	4: V04- 4 Month Follow Up	143	5: White	80	0	N	36		4 - FSGS	DxAssign3	1: Male												N	3.7	22.09317005	44.10631522	23	24
19		11		18668	0.4554	0.254	-0.7015	6.06E-07	3.93E-09	0.52	0.147	0.16	0.133	0	0.04	0.52	0.08	0.267	0.107	0	0.027	5: V05- 8 Month Follow Up	282	5: White	80	0	N	36		4 - FSGS	DxAssign3	1: Male												N	3.7	21.46193662	43.04206535	23	24
19		11		18668	0.4554	0.254	-0.7015	6.06E-07	3.93E-09	0.52	0.147	0.16	0.133	0	0.04	0.52	0.08	0.267	0.107	0	0.027	6: V06- 1 Year Follow Up	402	5: White	80	0	N	36		4 - FSGS	DxAssign3	1: Male												N	3.7	21.30508887	48.02775306	23	24
19		11		18668	0.4554	0.254	-0.7015	6.06E-07	3.93E-09	0.52	0.147	0.16	0.133	0	0.04	0.52	0.08	0.267	0.107	0	0.027	8: V08- 2 Year Follow Up	878	5: White	80	0	N	36		4 - FSGS	DxAssign3	1: Male												N	3.7		31.09808457	23	24
19		11		18668	0.4554	0.254	-0.7015	6.06E-07	3.93E-09	0.52	0.147	0.16	0.133	0	0.04	0.52	0.08	0.267	0.107	0	0.027	9: V09- 30 Month Follow Up	944	5: White	80	0	N	36		4 - FSGS	DxAssign3	1: Male												N	3.7		41.11245207	23	24
19		11		18668	0.4554	0.254	-0.7015	6.06E-07	3.93E-09	0.52	0.147	0.16	0.133	0	0.04	0.52	0.08	0.267	0.107	0	0.027	10: V10- 36 Month Follow Up	1091	5: White	80	0	N	36		4 - FSGS	DxAssign3	1: Male												N	3.7	19.91198777	27.61949157	23	24
20		19		20962	0.4388	-0.069	0.0975	2.40E-06	1.47E-08	0.28	0.104	0.472	0.096	0.048	0	0.232	0.064	0.616	0.056	0.032	0	2: V02- Baseline	41	2: Asian	66	0	66	37	1	4 - FSGS	DxAssign3	1: Male													7.506247102	24.67550027	60.7929793	27	23
20		19		20962	0.4388	-0.069	0.0975	2.40E-06	1.47E-08	0.28	0.104	0.472	0.096	0.048	0	0.232	0.064	0.616	0.056	0.032	0	4: V04- 4 Month Follow Up	160	2: Asian	66	0	66	37	1	4 - FSGS	DxAssign3	1: Male												3.9	7.506247102	26.36560303	58.07634241	27	23
20		19		20962	0.4388	-0.069	0.0975	2.40E-06	1.47E-08	0.28	0.104	0.472	0.096	0.048	0	0.232	0.064	0.616	0.056	0.032	0	5: V05- 8 Month Follow Up	270	2: Asian	66	0	66	37	1	4 - FSGS	DxAssign3	1: Male												3.8	7.506247102	26.70362358	67.60726486	27	23
20		19		20962	0.4388	-0.069	0.0975	2.40E-06	1.47E-08	0.28	0.104	0.472	0.096	0.048	0	0.232	0.064	0.616	0.056	0.032	0	6: V06- 1 Year Follow Up	393	2: Asian	66	0	66	37	1	4 - FSGS	DxAssign3	1: Male												4.1	7.506247102	25.68956193	62.82922163	27	23
20		19		20962	0.4388	-0.069	0.0975	2.40E-06	1.47E-08	0.28	0.104	0.472	0.096	0.048	0	0.232	0.064	0.616	0.056	0.032	0	7: V07- 18 Month Follow Up	571	2: Asian	66	0	66	37	1	4 - FSGS	DxAssign3	1: Male												N	7.506247102	25.41914548	69.37429269	27	23
20		19		20962	0.4388	-0.069	0.0975	2.40E-06	1.47E-08	0.28	0.104	0.472	0.096	0.048	0	0.232	0.064	0.616	0.056	0.032	0	8: V08- 2 Year Follow Up	750	2: Asian	66	0	66	37	1	4 - FSGS	DxAssign3	1: Male												4	7.506247102	25.68956193	54.04773556	27	23
20		19		20962	0.4388	-0.069	0.0975	2.40E-06	1.47E-08	0.28	0.104	0.472	0.096	0.048	0	0.232	0.064	0.616	0.056	0.032	0	9: V09- 30 Month Follow Up	939	2: Asian	66	0	66	37	1	4 - FSGS	DxAssign3	1: Male												N	7.506247102	26.02758248	54.15765094	27	23
20		19		20962	0.4388	-0.069	0.0975	2.40E-06	1.47E-08	0.28	0.104	0.472	0.096	0.048	0	0.232	0.064	0.616	0.056	0.032	0	10: V10- 36 Month Follow Up	1126	2: Asian	66	0	66	37	1	4 - FSGS	DxAssign3	1: Male												N	7.506247102	27.1430503		27	23
21		5		18568	0.4182	-1.0795	1.1583	1.49E-06	9.69E-09	0.13	0.1	0.74	0	0.03	0	0.1	0.1	0.74	0.01	0.05	0	2: V02- Baseline	63	3: Black	18	0	17	2		2 - MCD	DxAssign3	1: Male												4	1.11	22.38631428	128.3350444	2	1
22		15		13209	0.4774	0.3672	-0.5925	4.29E-06	3.31E-08	0.12	0.09	0.71	0.04	0.04	0	0.12	0.11	0.69	0	0.08	0	2: V02- Baseline	41	5: White	21	0	18	44	42	2 - MCD	DxAssign3	2: Female												4.7	1.679663431	22.34778209	119.7042724	3	2
22		15		13209	0.4774	0.3672	-0.5925	4.29E-06	3.31E-08	0.12	0.09	0.71	0.04	0.04	0	0.12	0.11	0.69	0	0.08	0	4: V04- 4 Month Follow Up	188	5: White	21	0	18	44	42	2 - MCD	DxAssign3	2: Female												N	1.679663431	21.64412071	120.8933868	3	2
22		15		13209	0.4774	0.3672	-0.5925	4.29E-06	3.31E-08	0.12	0.09	0.71	0.04	0.04	0	0.12	0.11	0.69	0	0.08	0	5: V05- 8 Month Follow Up	273	5: White	21	0	18	44	42	2 - MCD	DxAssign3	2: Female												4.9	1.679663431	20.81165453	116.9005488	3	2
22		15		13209	0.4774	0.3672	-0.5925	4.29E-06	3.31E-08	0.12	0.09	0.71	0.04	0.04	0	0.12	0.11	0.69	0	0.08	0	6: V06- 1 Year Follow Up	406	5: White	21	0	18	44	42	2 - MCD	DxAssign3	2: Female												4.8	1.679663431	21.08281329	126.6643507	3	2
22		15		13209	0.4774	0.3672	-0.5925	4.29E-06	3.31E-08	0.12	0.09	0.71	0.04	0.04	0	0.12	0.11	0.69	0	0.08	0	7: V07- 18 Month Follow Up	596	5: White	21	0	18	44	42	2 - MCD	DxAssign3	2: Female												4.7	1.679663431	20.47866805	120.0471331	3	2
22		15		13209	0.4774	0.3672	-0.5925	4.29E-06	3.31E-08	0.12	0.09	0.71	0.04	0.04	0	0.12	0.11	0.69	0	0.08	0	8: V08- 2 Year Follow Up	782	5: White	21	0	18	44	42	2 - MCD	DxAssign3	2: Female												4.6	1.679663431	21.42155444	107.1471841	3	2
22		15		13209	0.4774	0.3672	-0.5925	4.29E-06	3.31E-08	0.12	0.09	0.71	0.04	0.04	0	0.12	0.11	0.69	0	0.08	0	9: V09- 30 Month Follow Up	944	5: White	21	0	18	44	42	2 - MCD	DxAssign3	2: Female												N	1.679663431	21.64412071		3	2
22		15		13209	0.4774	0.3672	-0.5925	4.29E-06	3.31E-08	0.12	0.09	0.71	0.04	0.04	0	0.12	0.11	0.69	0	0.08	0	10: V10- 36 Month Follow Up	1146	5: White	21	0	18	44	42	2 - MCD	DxAssign3	2: Female												N	1.679663431	23.13695235		3	2
22		15		13209	0.4774	0.3672	-0.5925	4.29E-06	3.31E-08	0.12	0.09	0.71	0.04	0.04	0	0.12	0.11	0.69	0	0.08	0	11: V11- 42 Month Follow Up	1343	5: White	21	0	18	44	42	2 - MCD	DxAssign3	2: Female												4.8	1.679663431	25.59833507	123.0207446	3	2
23		19		21782	0.5938	0.4356	-0.8595	7.80E-07	4.68E-09	0.198	0.148	0.644	0.01	0	0	0.28	0.09	0.59	0	0.04	0	2: V02- Baseline	35	5: White	71	0	70	30	9	1 - MN	DxAssign3	2: Female												2.5	9.02	23.14049587	81.50531216	2	3
23		19		21782	0.5938	0.4356	-0.8595	7.80E-07	4.68E-09	0.198	0.148	0.644	0.01	0	0	0.28	0.09	0.59	0	0.04	0	4: V04- 4 Month Follow Up	127	5: White	71	0	70	30	9	1 - MN	DxAssign3	2: Female												2.9	9.02	23.14049587	82.85709951	2	3
23		19		21782	0.5938	0.4356	-0.8595	7.80E-07	4.68E-09	0.198	0.148	0.644	0.01	0	0	0.28	0.09	0.59	0	0.04	0	5: V05- 8 Month Follow Up	273	5: White	71	0	70	30	9	1 - MN	DxAssign3	2: Female												3.1	9.02	22.29803276	72.5567673	2	3
23		19		21782	0.5938	0.4356	-0.8595	7.80E-07	4.68E-09	0.198	0.148	0.644	0.01	0	0	0.28	0.09	0.59	0	0.04	0	6: V06- 1 Year Follow Up	400	5: White	71	0	70	30	9	1 - MN	DxAssign3	2: Female												3.6	9.02	22.40587695	87.38856446	2	3
23		19		21782	0.5938	0.4356	-0.8595	7.80E-07	4.68E-09	0.198	0.148	0.644	0.01	0	0	0.28	0.09	0.59	0	0.04	0	7: V07- 18 Month Follow Up	581	5: White	71	0	70	30	9	1 - MN	DxAssign3	2: Female												3.8	9.02	22.95908766	86.36105421	2	3
23		19		21782	0.5938	0.4356	-0.8595	7.80E-07	4.68E-09	0.198	0.148	0.644	0.01	0	0	0.28	0.09	0.59	0	0.04	0	8: V08- 2 Year Follow Up	728	5: White	71	0	70	30	9	1 - MN	DxAssign3	2: Female												4.2	9.02	22.40587695	81.70116011	2	3
23		19		21782	0.5938	0.4356	-0.8595	7.80E-07	4.68E-09	0.198	0.148	0.644	0.01	0	0	0.28	0.09	0.59	0	0.04	0	9: V09- 30 Month Follow Up	916	5: White	71	0	70	30	9	1 - MN	DxAssign3	2: Female												4.1	9.02	22.95908766	70.49103093	2	3
24		49	19158	16845	0.4855	-0.2152	-1.2188	5.40E-06	3.69E-08	0.11	0.11	0.66	0	0.12	0	0.22	0.1	0.54	0.01	0.12	0	2: V02- Baseline	6	5: White	28	0	28	30	3	4 - FSGS	DxAssign3	1: Male												3.7	13.068	33.10321412	120.9495896	6	5
24		49	19158	16845	0.4855	-0.2152	-1.2188	5.40E-06	3.69E-08	0.11	0.11	0.66	0	0.12	0	0.22	0.1	0.54	0.01	0.12	0	4: V04- 4 Month Follow Up	134	5: White	28	0	28	30	3	4 - FSGS	DxAssign3	1: Male												3.7	13.068	36.21548212	123.2896455	6	5
24		49	19158	16845	0.4855	-0.2152	-1.2188	5.40E-06	3.69E-08	0.11	0.11	0.66	0	0.12	0	0.22	0.1	0.54	0.01	0.12	0	5: V05- 8 Month Follow Up	256	5: White	28	0	28	30	3	4 - FSGS	DxAssign3	1: Male												N	13.068	36.78134903	126.0600092	6	5
24		49	19158	16845	0.4855	-0.2152	-1.2188	5.40E-06	3.69E-08	0.11	0.11	0.66	0	0.12	0	0.22	0.1	0.54	0.01	0.12	0	6: V06- 1 Year Follow Up	396	5: White	28	0	28	30	3	4 - FSGS	DxAssign3	1: Male												N	13.068	37.50535942	103.7610093	6	5
24		49	19158	16845	0.4855	-0.2152	-1.2188	5.40E-06	3.69E-08	0.11	0.11	0.66	0	0.12	0	0.22	0.1	0.54	0.01	0.12	0	7: V07- 18 Month Follow Up	585	5: White	28	0	28	30	3	4 - FSGS	DxAssign3	1: Male												N	13.068	37.3357798	119.2622219	6	5
24		49	19158	16845	0.4855	-0.2152	-1.2188	5.40E-06	3.69E-08	0.11	0.11	0.66	0	0.12	0	0.22	0.1	0.54	0.01	0.12	0	8: V08- 2 Year Follow Up	732	5: White	28	0	28	30	3	4 - FSGS	DxAssign3	1: Male												N	13.068	38.79467727	119.2622219	6	5
24		49	19158	16845	0.4855	-0.2152	-1.2188	5.40E-06	3.69E-08	0.11	0.11	0.66	0	0.12	0	0.22	0.1	0.54	0.01	0.12	0	9: V09- 30 Month Follow Up	921	5: White	28	0	28	30	3	4 - FSGS	DxAssign3	1: Male												N	13.068	38.40603455	80.907491	6	5
25		28		10219	0.3366	0.3357	-0.3019	5.84E-06	5.12E-08	0.173	0.133	0.573	0.013	0.107	0	0.147	0.067	0.707	0.027	0.053	0	2: V02- Baseline	35	3: Black	3	1	3	38	1	2 - MCD	DxAssign3	2: Female												4	1.2	15.84427343	96.35	3	2
25		28		10219	0.3366	0.3357	-0.3019	5.84E-06	5.12E-08	0.173	0.133	0.573	0.013	0.107	0	0.147	0.067	0.707	0.027	0.053	0	4: V04- 4 Month Follow Up	147	3: Black	3	1	3	38	1	2 - MCD	DxAssign3	2: Female												4.4	1.2	16.27604167	103.5789474	3	2
25		28		10219	0.3366	0.3357	-0.3019	5.84E-06	5.12E-08	0.173	0.133	0.573	0.013	0.107	0	0.147	0.067	0.707	0.027	0.053	0	5: V05- 8 Month Follow Up	264	3: Black	3	1	3	38	1	2 - MCD	DxAssign3	2: Female												N	1.2	16.32486481		3	2
25		28		10219	0.3366	0.3357	-0.3019	5.84E-06	5.12E-08	0.173	0.133	0.573	0.013	0.107	0	0.147	0.067	0.707	0.027	0.053	0	6: V06- 1 Year Follow Up	369	3: Black	3	1	3	38	1	2 - MCD	DxAssign3	2: Female												4.3	1.2	15.31566071	114.5722222	3	2
25		28		10219	0.3366	0.3357	-0.3019	5.84E-06	5.12E-08	0.173	0.133	0.573	0.013	0.107	0	0.147	0.067	0.707	0.027	0.053	0	7: V07- 18 Month Follow Up	565	3: Black	3	1	3	38	1	2 - MCD	DxAssign3	2: Female												4.3	1.2	16.78004535	86.1	3	2
25		28		10219	0.3366	0.3357	-0.3019	5.84E-06	5.12E-08	0.173	0.133	0.573	0.013	0.107	0	0.147	0.067	0.707	0.027	0.053	0	8: V08- 2 Year Follow Up	774	3: Black	3	1	3	38	1	2 - MCD	DxAssign3	2: Female												3.7	1.2	16.41275987	99.31111111	3	2
25		28		10219	0.3366	0.3357	-0.3019	5.84E-06	5.12E-08	0.173	0.133	0.573	0.013	0.107	0	0.147	0.067	0.707	0.027	0.053	0	9: V09- 30 Month Follow Up	966	3: Black	3	1	3	38	1	2 - MCD	DxAssign3	2: Female												4.4	1.2	16.86200378	84.19642857	3	2
25		28		10219	0.3366	0.3357	-0.3019	5.84E-06	5.12E-08	0.173	0.133	0.573	0.013	0.107	0	0.147	0.067	0.707	0.027	0.053	0	10: V10- 36 Month Follow Up	1153	3: Black	3	1	3	38	1	2 - MCD	DxAssign3	2: Female												4.2	1.2	17.39001189	99.08333333	3	2
26		50	11576	12804	0.546	0.07073	-1.1348	2.91E-06	2.28E-08	0.192	0.144	0.568	0.04	0.056	0	0.272	0.112	0.52	0.016	0.08	0	2: V02- Baseline	20	3: Black	16	1	15	30	3	4 - FSGS	DxAssign3	1: Male												N	0.798207885	28.08163265	70.34313726	13	12
26		50	11576	12804	0.546	0.07073	-1.1348	2.91E-06	2.28E-08	0.192	0.144	0.568	0.04	0.056	0	0.272	0.112	0.52	0.016	0.08	0	4: V04- 4 Month Follow Up	125	3: Black	16	1	15	30	3	4 - FSGS	DxAssign3	1: Male												5.1	0.798207885	28.80070144	65.71284404	13	12
26		50	11576	12804	0.546	0.07073	-1.1348	2.91E-06	2.28E-08	0.192	0.144	0.568	0.04	0.056	0	0.272	0.112	0.52	0.016	0.08	0	6: V06- 1 Year Follow Up	404	3: Black	16	1	15	30	3	4 - FSGS	DxAssign3	1: Male												5.1	0.798207885	30.95510204	76.32978723	13	12
26		50	11576	12804	0.546	0.07073	-1.1348	2.91E-06	2.28E-08	0.192	0.144	0.568	0.04	0.056	0	0.272	0.112	0.52	0.016	0.08	0	8: V08- 2 Year Follow Up	699	3: Black	16	1	15	30	3	4 - FSGS	DxAssign3	1: Male												4.9	0.798207885	28.60388361	68.71442308	13	12
26		50	11576	12804	0.546	0.07073	-1.1348	2.91E-06	2.28E-08	0.192	0.144	0.568	0.04	0.056	0	0.272	0.112	0.52	0.016	0.08	0	9: V09- 30 Month Follow Up	929	3: Black	16	1	15	30	3	4 - FSGS	DxAssign3	1: Male												4.1	0.798207885	31.08283396	87.75152103	13	12
27		15		23836	0.5069	0.3565	-0.3503	9.47E-07	5.43E-09	0.18	0.04	0.66	0.12	0	0	0.22	0.02	0.68	0.08	0	0	2: V02- Baseline	41	5: White	65	0	61	34	48	4 - FSGS	DxAssign3	1: Male												N	3.597524746	32.98791638	81.5816401	15	14
27		15		23836	0.5069	0.3565	-0.3503	9.47E-07	5.43E-09	0.18	0.04	0.66	0.12	0	0	0.22	0.02	0.68	0.08	0	0	4: V04- 4 Month Follow Up	189	5: White	65	0	61	34	48	4 - FSGS	DxAssign3	1: Male												N	3.597524746	31.91222346	84.14670842	15	14
27		15		23836	0.5069	0.3565	-0.3503	9.47E-07	5.43E-09	0.18	0.04	0.66	0.12	0	0	0.22	0.02	0.68	0.08	0	0	5: V05- 8 Month Follow Up	295	5: White	65	0	61	34	48	4 - FSGS	DxAssign3	1: Male												N	3.597524746	32.27078777	81.01056862	15	14
27		15		23836	0.5069	0.3565	-0.3503	9.47E-07	5.43E-09	0.18	0.04	0.66	0.12	0	0	0.22	0.02	0.68	0.08	0	0	6: V06- 1 Year Follow Up	426	5: White	65	0	61	34	48	4 - FSGS	DxAssign3	1: Male												N	3.597524746	32.52178278	87.51201101	15	14
27		15		23836	0.5069	0.3565	-0.3503	9.47E-07	5.43E-09	0.18	0.04	0.66	0.12	0	0	0.22	0.02	0.68	0.08	0	0	7: V07- 18 Month Follow Up	599	5: White	65	0	61	34	48	4 - FSGS	DxAssign3	1: Male												N	3.597524746	30.26282764	80.44349464	15	14
27		15		23836	0.5069	0.3565	-0.3503	9.47E-07	5.43E-09	0.18	0.04	0.66	0.12	0	0	0.22	0.02	0.68	0.08	0	0	8: V08- 2 Year Follow Up	743	5: White	65	0	61	34	48	4 - FSGS	DxAssign3	1: Male												N	3.597524746	30.76481767		15	14
27		15		23836	0.5069	0.3565	-0.3503	9.47E-07	5.43E-09	0.18	0.04	0.66	0.12	0	0	0.22	0.02	0.68	0.08	0	0	9: V09- 30 Month Follow Up	1030	5: White	65	0	61	34	48	4 - FSGS	DxAssign3	1: Male												N	3.597524746	32.62935207		15	14
28		36		15653	0.7205	1.7537	4.036	1.34E-06	9.49E-09	0.389	0.071	0.175	0.246	0.056	0.063	0.416	0.048	0.216	0.272	0	0.048	2: V02- Baseline	44	5: White	37	0	36	43	0	4 - FSGS	DxAssign3	1: Male												4.7	1.768066769	37.21644613	45.79897442	55	54
28		36		15653	0.7205	1.7537	4.036	1.34E-06	9.49E-09	0.389	0.071	0.175	0.246	0.056	0.063	0.416	0.048	0.216	0.272	0	0.048	4: V04- 4 Month Follow Up	174	5: White	37	0	36	43	0	4 - FSGS	DxAssign3	1: Male												N	1.768066769	41.05623819	40.66846598	55	54
28		36		15653	0.7205	1.7537	4.036	1.34E-06	9.49E-09	0.389	0.071	0.175	0.246	0.056	0.063	0.416	0.048	0.216	0.272	0	0.048	5: V05- 8 Month Follow Up	272	5: White	37	0	36	43	0	4 - FSGS	DxAssign3	1: Male												N	1.768066769	40.17013233	39.72028475	55	54
28		36		15653	0.7205	1.7537	4.036	1.34E-06	9.49E-09	0.389	0.071	0.175	0.246	0.056	0.063	0.416	0.048	0.216	0.272	0	0.048	6: V06- 1 Year Follow Up	406	5: White	37	0	36	43	0	4 - FSGS	DxAssign3	1: Male												N	1.768066769	39.57939509	43.47107784	55	54
28		36		15653	0.7205	1.7537	4.036	1.34E-06	9.49E-09	0.389	0.071	0.175	0.246	0.056	0.063	0.416	0.048	0.216	0.272	0	0.048	7: V07- 18 Month Follow Up	626	5: White	37	0	36	43	0	4 - FSGS	DxAssign3	1: Male												N	1.768066769	38.19116257	35.46930236	55	54
28		36		15653	0.7205	1.7537	4.036	1.34E-06	9.49E-09	0.389	0.071	0.175	0.246	0.056	0.063	0.416	0.048	0.216	0.272	0	0.048	8: V08- 2 Year Follow Up	773	5: White	37	0	36	43	0	4 - FSGS	DxAssign3	1: Male												N	1.768066769	38.07301512		55	54
28		36		15653	0.7205	1.7537	4.036	1.34E-06	9.49E-09	0.389	0.071	0.175	0.246	0.056	0.063	0.416	0.048	0.216	0.272	0	0.048	10: V10- 36 Month Follow Up	1142	5: White	37	0	36	43	0	4 - FSGS	DxAssign3	1: Male												N	1.768066769	40.25874291		55	54
28		36		15653	0.7205	1.7537	4.036	1.34E-06	9.49E-09	0.389	0.071	0.175	0.246	0.056	0.063	0.416	0.048	0.216	0.272	0	0.048	11: V11- 42 Month Follow Up	1325	5: White	37	0	36	43	0	4 - FSGS	DxAssign3	1: Male												N	1.768066769	40.52457467		55	54
29		21	28730	18184	0.2942	0.5658	0.3716	1.93E-06	1.27E-08							0.048	0.104	0.8	0	0.048	0	2: V02- Baseline	10	5: White	13	1	8	41	51	4 - FSGS	DxAssign3	1: Male												N	2.9	22.18934911	106.6	2	1
29		21	28730	18184	0.2942	0.5658	0.3716	1.93E-06	1.27E-08							0.048	0.104	0.8	0	0.048	0	4: V04- 4 Month Follow Up	129	5: White	13	1	8	41	51	4 - FSGS	DxAssign3	1: Male												N	2.9	23.37257618	103.8666667	2	1
29		21	28730	18184	0.2942	0.5658	0.3716	1.93E-06	1.27E-08							0.048	0.104	0.8	0	0.048	0	7: V07- 18 Month Follow Up	563	5: White	13	1	8	41	51	4 - FSGS	DxAssign3	1: Male												3.5	2.9	23.80418001	98.21363636	2	1
29		21	28730	18184	0.2942	0.5658	0.3716	1.93E-06	1.27E-08							0.048	0.104	0.8	0	0.048	0	8: V08- 2 Year Follow Up	781	5: White	13	1	8	41	51	4 - FSGS	DxAssign3	1: Male												4.8	2.9	26.30433923	75.80232558	2	1
29		21	28730	18184	0.2942	0.5658	0.3716	1.93E-06	1.27E-08							0.048	0.104	0.8	0	0.048	0	9: V09- 30 Month Follow Up	1005	5: White	13	1	8	41	51	4 - FSGS	DxAssign3	1: Male													2.9	24.45628439		2	1
29		21	28730	18184	0.2942	0.5658	0.3716	1.93E-06	1.27E-08							0.048	0.104	0.8	0	0.048	0	10: V10- 36 Month Follow Up	1112	5: White	13	1	8	41	51	4 - FSGS	DxAssign3	1: Male												4.2	2.9	26.171875	82	2	1
29		21	28730	18184	0.2942	0.5658	0.3716	1.93E-06	1.27E-08							0.048	0.104	0.8	0	0.048	0	11: V11- 42 Month Follow Up	1236	5: White	13	1	8	41	51	4 - FSGS	DxAssign3	1: Male												3	2.9	27.13057774	118.0214286	2	1
30		38	13374	14784	0.4022	-0.0109	-0.2254	2.85E-06	2.07E-08	0.168	0.072	0.712	0.008	0.04	0	0.176	0.08	0.744	0	0	0	2: V02- Baseline	34	3: Black	9	1	4	18	58	2 - MCD	DxAssign3	1: Male												N	4.47	16.51659652	144.025641	1	0
30		38	13374	14784	0.4022	-0.0109	-0.2254	2.85E-06	2.07E-08	0.168	0.072	0.712	0.008	0.04	0	0.176	0.08	0.744	0	0	0	6: V06- 1 Year Follow Up	424	3: Black	9	1	4	18	58	2 - MCD	DxAssign3	1: Male												2	4.47	16.86173378	109.8490566	1	0
30		38	13374	14784	0.4022	-0.0109	-0.2254	2.85E-06	2.07E-08	0.168	0.072	0.712	0.008	0.04	0	0.176	0.08	0.744	0	0	0	7: V07- 18 Month Follow Up	552	3: Black	9	1	4	18	58	2 - MCD	DxAssign3	1: Male												N	4.47	16.64342327	144.6	1	0
31		20	13758	12002	0.4942	0.473	-0.5582	2.30E-06	1.86E-08	0.408	0.08	0.24	0.176	0.088	0.008	0.484	0.071	0.238	0.071	0.024	0.111	2: V02- Baseline	7	5: White	74	0	74	24	2	4 - FSGS	DxAssign3	2: Female												3.9	6.074	30.40762656	12.53999166	54	54
31		20	13758	12002	0.4942	0.473	-0.5582	2.30E-06	1.86E-08	0.408	0.08	0.24	0.176	0.088	0.008	0.484	0.071	0.238	0.071	0.024	0.111	4: V04- 4 Month Follow Up	120	5: White	74	0	74	24	2	4 - FSGS	DxAssign3	2: Female												3.9	6.074	29.61580592	7.573514724	54	54
31		20	13758	12002	0.4942	0.473	-0.5582	2.30E-06	1.86E-08	0.408	0.08	0.24	0.176	0.088	0.008	0.484	0.071	0.238	0.071	0.024	0.111	5: V05- 8 Month Follow Up	251	5: White	74	0	74	24	2	4 - FSGS	DxAssign3	2: Female												3.9	6.074	28.11546295	8.79418431	54	54
31		20	13758	12002	0.4942	0.473	-0.5582	2.30E-06	1.86E-08	0.408	0.08	0.24	0.176	0.088	0.008	0.484	0.071	0.238	0.071	0.024	0.111	6: V06- 1 Year Follow Up	370	5: White	74	0	74	24	2	4 - FSGS	DxAssign3	2: Female												3.8	6.074	29.56958675	7.468277041	54	54
31		20	13758	12002	0.4942	0.473	-0.5582	2.30E-06	1.86E-08	0.408	0.08	0.24	0.176	0.088	0.008	0.484	0.071	0.238	0.071	0.024	0.111	7: V07- 18 Month Follow Up	559	5: White	74	0	74	24	2	4 - FSGS	DxAssign3	2: Female												4	6.074	28.63188216	7.555772895	54	54
31		20	13758	12002	0.4942	0.473	-0.5582	2.30E-06	1.86E-08	0.408	0.08	0.24	0.176	0.088	0.008	0.484	0.071	0.238	0.071	0.024	0.111	8: V08- 2 Year Follow Up	734	5: White	74	0	74	24	2	4 - FSGS	DxAssign3	2: Female												3.9	6.074	28.2425537	6.094495293	54	54
32		24	37367	24439	0.6134	0.8568	0.4119	1.60E-06	9.06E-09	0.176	0.04	0.68	0.048	0.056	0	0.192	0.08	0.632	0.016	0.08	0	2: V02- Baseline	28	5: White	43	0	43	49		4 - FSGS	DxAssign3	1: Male												N	2.1	23.44934085	107.7678884	19	15
32		24	37367	24439	0.6134	0.8568	0.4119	1.60E-06	9.06E-09	0.176	0.04	0.68	0.048	0.056	0	0.192	0.08	0.632	0.016	0.08	0	6: V06- 1 Year Follow Up	405	5: White	43	0	43	49		4 - FSGS	DxAssign3	1: Male												3.3	2.1	28.61602497	108.6449972	19	15
32		24	37367	24439	0.6134	0.8568	0.4119	1.60E-06	9.06E-09	0.176	0.04	0.68	0.048	0.056	0	0.192	0.08	0.632	0.016	0.08	0	12	1491	5: White	43	0	43	49		4 - FSGS	DxAssign3	1: Male												3.9	2.1	25.04550025	97.41304097	19	15
33		22	23940	18748	0.4704	0.316	-0.4842	8.58E-07	5.56E-09	0.328	0.048	0.4	0.112	0.04	0.072	0.344	0.088	0.408	0.12	0.04	0	2: V02- Baseline	13	3: Black	17	1	17	37	1	3 - Other	DxAssign2	2: Female												3	3.94	41.009868	66.03157895	28	25
33		22	23940	18748	0.4704	0.316	-0.4842	8.58E-07	5.56E-09	0.328	0.048	0.4	0.112	0.04	0.072	0.344	0.088	0.408	0.12	0.04	0	4: V04- 4 Month Follow Up	133	3: Black	17	1	17	37	1	3 - Other	DxAssign2	2: Female												N	3.94	39.12591051	90.89864528	28	25
33		22	23940	18748	0.4704	0.316	-0.4842	8.58E-07	5.56E-09	0.328	0.048	0.4	0.112	0.04	0.072	0.344	0.088	0.408	0.12	0.04	0	5: V05- 8 Month Follow Up	270	3: Black	17	1	17	37	1	3 - Other	DxAssign2	2: Female												N	3.94	41.51440491	88.56565094	28	25
33		22	23940	18748	0.4704	0.316	-0.4842	8.58E-07	5.56E-09	0.328	0.048	0.4	0.112	0.04	0.072	0.344	0.088	0.408	0.12	0.04	0	6: V06- 1 Year Follow Up	375	3: Black	17	1	17	37	1	3 - Other	DxAssign2	2: Female												N	3.94	39.44773176	90.89864528	28	25
33		22	23940	18748	0.4704	0.316	-0.4842	8.58E-07	5.56E-09	0.328	0.048	0.4	0.112	0.04	0.072	0.344	0.088	0.408	0.12	0.04	0	7: V07- 18 Month Follow Up	600	3: Black	17	1	17	37	1	3 - Other	DxAssign2	2: Female												N	3.94	39.66701353	93.95364303	28	25
33		22	23940	18748	0.4704	0.316	-0.4842	8.58E-07	5.56E-09	0.328	0.048	0.4	0.112	0.04	0.072	0.344	0.088	0.408	0.12	0.04	0	8: V08- 2 Year Follow Up	790	3: Black	17	1	17	37	1	3 - Other	DxAssign2	2: Female												3.4	3.94	39.69656437	65.00477576	28	25
33		22	23940	18748	0.4704	0.316	-0.4842	8.58E-07	5.56E-09	0.328	0.048	0.4	0.112	0.04	0.072	0.344	0.088	0.408	0.12	0.04	0	9: V09- 30 Month Follow Up	897	3: Black	17	1	17	37	1	3 - Other	DxAssign2	2: Female												N	3.94	39.78029301	81.03551396	28	25
33		22	23940	18748	0.4704	0.316	-0.4842	8.58E-07	5.56E-09	0.328	0.048	0.4	0.112	0.04	0.072	0.344	0.088	0.408	0.12	0.04	0	10: V10- 36 Month Follow Up	1134	3: Black	17	1	17	37	1	3 - Other	DxAssign2	2: Female												N	3.94	38.45001665	80.46826536	28	25
34		19		18226	0.4654	0.2608	-0.3379	1.08E-06	7.08E-09	0.312	0.072	0.432	0.152	0.032	0	0.31	0.151	0.46	0.048	0	0.032	2: V02- Baseline	12	5: White	19	0	19	8	0	3 - Other	DxAssign2	1: Male												2.8	3.4	25.28010986	42.81337283
34		19		18226	0.4654	0.2608	-0.3379	1.08E-06	7.08E-09	0.312	0.072	0.432	0.152	0.032	0	0.31	0.151	0.46	0.048	0	0.032	4: V04- 4 Month Follow Up	124	5: White	19	0	19	8	0	3 - Other	DxAssign2	1: Male												3.4	3.4	24.65590962	45.07397716
34		19		18226	0.4654	0.2608	-0.3379	1.08E-06	7.08E-09	0.312	0.072	0.432	0.152	0.032	0	0.31	0.151	0.46	0.048	0	0.032	5: V05- 8 Month Follow Up	236	5: White	19	0	19	8	0	3 - Other	DxAssign2	1: Male												2.8	3.4	25.88057064	48.71295663
35		36		10775	0.6172	0.8167	-0.1147	3.67E-06	3.13E-08	0.16	0.048	0.688	0.048	0.024	0.032	0.144	0.016	0.76		0	0.032	2: V02- Baseline	27	97	4	1	1	19	25	4 - FSGS	DxAssign3	2: Female												1.8	4.5	17.70095793	118.1764706	4	3
35		36		10775	0.6172	0.8167	-0.1147	3.67E-06	3.13E-08	0.16	0.048	0.688	0.048	0.024	0.032	0.144	0.016	0.76		0	0.032	4: V04- 4 Month Follow Up	121	97	4	1	1	19	25	4 - FSGS	DxAssign3	2: Female												1.7	4.5	18	110.8108108	4	3
35		36		10775	0.6172	0.8167	-0.1147	3.67E-06	3.13E-08	0.16	0.048	0.688	0.048	0.024	0.032	0.144	0.016	0.76		0	0.032	5: V05- 8 Month Follow Up	236	97	4	1	1	19	25	4 - FSGS	DxAssign3	2: Female												2.5	4.5	16.62194796	145.4793103	4	3
35		36		10775	0.6172	0.8167	-0.1147	3.67E-06	3.13E-08	0.16	0.048	0.688	0.048	0.024	0.032	0.144	0.016	0.76		0	0.032	6: V06- 1 Year Follow Up	362	97	4	1	1	19	25	4 - FSGS	DxAssign3	2: Female												3.7	4.5	15.60536931	118.0135135	4	3
35		36		10775	0.6172	0.8167	-0.1147	3.67E-06	3.13E-08	0.16	0.048	0.688	0.048	0.024	0.032	0.144	0.016	0.76		0	0.032	7: V07- 18 Month Follow Up	568	97	4	1	1	19	25	4 - FSGS	DxAssign3	2: Female													4.5	15.31781129		4	3
36		35	24656	34033	0.5331	0.7852	1.6741	1.98E-06	9.49E-09	0.224	0.192	0.512	0.024	0.048	0	0.217	0.1	0.575	0.05	0.058	0	2: V02- Baseline	14	5: White	59	0	59	47	4	1 - MN	DxAssign3	1: Male												2.2	11.90198366	26.44628099	97.779646	19	19
36		35	24656	34033	0.5331	0.7852	1.6741	1.98E-06	9.49E-09	0.224	0.192	0.512	0.024	0.048	0	0.217	0.1	0.575	0.05	0.058	0	4: V04- 4 Month Follow Up	132	5: White	59	0	59	47	4	1 - MN	DxAssign3	1: Male												1.7	11.90198366	27.51338489	103.181234	19	19
36		35	24656	34033	0.5331	0.7852	1.6741	1.98E-06	9.49E-09	0.224	0.192	0.512	0.024	0.048	0	0.217	0.1	0.575	0.05	0.058	0	5: V05- 8 Month Follow Up	262	5: White	59	0	59	47	4	1 - MN	DxAssign3	1: Male												N	11.90198366	26.4915082	68.06494647	19	19
36		35	24656	34033	0.5331	0.7852	1.6741	1.98E-06	9.49E-09	0.224	0.192	0.512	0.024	0.048	0	0.217	0.1	0.575	0.05	0.058	0	6: V06- 1 Year Follow Up	371	5: White	59	0	59	47	4	1 - MN	DxAssign3	1: Male												2.4	11.90198366	24.97704316	75.90290979	19	19
36		35	24656	34033	0.5331	0.7852	1.6741	1.98E-06	9.49E-09	0.224	0.192	0.512	0.024	0.048	0	0.217	0.1	0.575	0.05	0.058	0	7: V07- 18 Month Follow Up	560	5: White	59	0	59	47	4	1 - MN	DxAssign3	1: Male												3.5	11.90198366	27.11129683	72.07069472	19	19
36		35	24656	34033	0.5331	0.7852	1.6741	1.98E-06	9.49E-09	0.224	0.192	0.512	0.024	0.048	0	0.217	0.1	0.575	0.05	0.058	0	8: V08- 2 Year Follow Up	822	5: White	59	0	59	47	4	1 - MN	DxAssign3	1: Male												4.3	11.90198366	27.46433415	90.00583597	19	19
36		35	24656	34033	0.5331	0.7852	1.6741	1.98E-06	9.49E-09	0.224	0.192	0.512	0.024	0.048	0	0.217	0.1	0.575	0.05	0.058	0	9: V09- 30 Month Follow Up	994	5: White	59	0	59	47	4	1 - MN	DxAssign3	1: Male													11.90198366		63.77701673	19	19
36		35	24656	34033	0.5331	0.7852	1.6741	1.98E-06	9.49E-09	0.224	0.192	0.512	0.024	0.048	0	0.217	0.1	0.575	0.05	0.058	0	10: V10- 36 Month Follow Up	1102	5: White	59	0	59	47	4	1 - MN	DxAssign3	1: Male												4.3	11.90198366		70.0240336	19	19
36		35	24656	34033	0.5331	0.7852	1.6741	1.98E-06	9.49E-09	0.224	0.192	0.512	0.024	0.048	0	0.217	0.1	0.575	0.05	0.058	0	11: V11- 42 Month Follow Up	1281	5: White	59	0	59	47	4	1 - MN	DxAssign3	1: Male												N	11.90198366			19	19
36		35	24656	34033	0.5331	0.7852	1.6741	1.98E-06	9.49E-09	0.224	0.192	0.512	0.024	0.048	0	0.217	0.1	0.575	0.05	0.058	0	12	1442	5: White	59	0	59	47	4	1 - MN	DxAssign3	1: Male												N	11.90198366		63.33057761	19	19
37		36		21112	0.395	-0.2799	-1.0492	4.15E-06	2.53E-08	0.088	0.08	0.744	0.008	0.08	0	0.1905	0.119	0.675	0	0.0159	0	2: V02- Baseline	28	2: Asian	38	0	38	26	1	2 - MCD	DxAssign3	1: Male												3	10.19496545	24.34380949	111.072217	3	2
37		36		21112	0.395	-0.2799	-1.0492	4.15E-06	2.53E-08	0.088	0.08	0.744	0.008	0.08	0	0.1905	0.119	0.675	0	0.0159	0	4: V04- 4 Month Follow Up	135	2: Asian	38	0	38	26	1	2 - MCD	DxAssign3	1: Male												4.7	10.19496545	27.00442093	112.7448944	3	2
37		36		21112	0.395	-0.2799	-1.0492	4.15E-06	2.53E-08	0.088	0.08	0.744	0.008	0.08	0	0.1905	0.119	0.675	0	0.0159	0	5: V05- 8 Month Follow Up	255	2: Asian	38	0	38	26	1	2 - MCD	DxAssign3	1: Male												4.6	10.19496545	27.59214601	105.7883771	3	2
37		36		21112	0.395	-0.2799	-1.0492	4.15E-06	2.53E-08	0.088	0.08	0.744	0.008	0.08	0	0.1905	0.119	0.675	0	0.0159	0	6: V06- 1 Year Follow Up	400	2: Asian	38	0	38	26	1	2 - MCD	DxAssign3	1: Male												4.5	10.19496545	26.54042744	68.73239621	3	2
37		36		21112	0.395	-0.2799	-1.0492	4.15E-06	2.53E-08	0.088	0.08	0.744	0.008	0.08	0	0.1905	0.119	0.675	0	0.0159	0	7: V07- 18 Month Follow Up	559	2: Asian	38	0	38	26	1	2 - MCD	DxAssign3	1: Male												N	10.19496545	25.98363526	103.0440959	3	2
37		36		21112	0.395	-0.2799	-1.0492	4.15E-06	2.53E-08	0.088	0.08	0.744	0.008	0.08	0	0.1905	0.119	0.675	0	0.0159	0	8: V08- 2 Year Follow Up	776	2: Asian	38	0	38	26	1	2 - MCD	DxAssign3	1: Male												4.7	10.19496545	25.98363526	90.52132738	3	2
38		46		6836	0.4679	-0.2488	-1.03	5.11E-06	5.48E-08	0.096	0.064	0.792	0	0.048	0	0.112	0.048	0.76	0	0.08	0	2: V02- Baseline	10	2: Asian	2	1	2	43	1	2 - MCD	DxAssign3	1: Male												2.6	4.8	18.51851852	167.7272727	0	0
38		46		6836	0.4679	-0.2488	-1.03	5.11E-06	5.48E-08	0.096	0.064	0.792	0	0.048	0	0.112	0.048	0.76	0	0.08	0	4: V04- 4 Month Follow Up	132	2: Asian	2	1	2	43	1	2 - MCD	DxAssign3	1: Male												1.7	4.8	18.49924847	112.1470588	0	0
38		46		6836	0.4679	-0.2488	-1.03	5.11E-06	5.48E-08	0.096	0.064	0.792	0	0.048	0	0.112	0.048	0.76	0	0.08	0	5: V05- 8 Month Follow Up	298	2: Asian	2	1	2	43	1	2 - MCD	DxAssign3	1: Male												1.3	4.8	22.63467632	70.07272727	0	0
38		46		6836	0.4679	-0.2488	-1.03	5.11E-06	5.48E-08	0.096	0.064	0.792	0	0.048	0	0.112	0.048	0.76	0	0.08	0	6: V06- 1 Year Follow Up	417	2: Asian	2	1	2	43	1	2 - MCD	DxAssign3	1: Male												1.5	4.8	25.48476454	43.27777778	0	0
38		46		6836	0.4679	-0.2488	-1.03	5.11E-06	5.48E-08	0.096	0.064	0.792	0	0.048	0	0.112	0.048	0.76	0	0.08	0	7: V07- 18 Month Follow Up	606	2: Asian	2	1	2	43	1	2 - MCD	DxAssign3	1: Male												2.5	4.8	18.36547291	75.16666667	0	0
38		46		6836	0.4679	-0.2488	-1.03	5.11E-06	5.48E-08	0.096	0.064	0.792	0	0.048	0	0.112	0.048	0.76	0	0.08	0	8: V08- 2 Year Follow Up	819	2: Asian	2	1	2	43	1	2 - MCD	DxAssign3	1: Male												2.9	4.8	17.56656805	90.72340426	0	0
38		46		6836	0.4679	-0.2488	-1.03	5.11E-06	5.48E-08	0.096	0.064	0.792	0	0.048	0	0.112	0.048	0.76	0	0.08	0	9: V09- 30 Month Follow Up	964	2: Asian	2	1	2	43	1	2 - MCD	DxAssign3	1: Male												2.2	4.8	17.48971193	88.56	0	0
38		46		6836	0.4679	-0.2488	-1.03	5.11E-06	5.48E-08	0.096	0.064	0.792	0	0.048	0	0.112	0.048	0.76	0	0.08	0	10: V10- 36 Month Follow Up	1134	2: Asian	2	1	2	43	1	2 - MCD	DxAssign3	1: Male												1.2	4.8	19.45153061	106.7906977	0	0
38		46		6836	0.4679	-0.2488	-1.03	5.11E-06	5.48E-08	0.096	0.064	0.792	0	0.048	0	0.112	0.048	0.76	0	0.08	0	11: V11- 42 Month Follow Up	1293	2: Asian	2	1	2	43	1	2 - MCD	DxAssign3	1: Male												2.8	4.8	19.23668821	80.5862069	0	0
39		8	43884	45719	0.4833	0.6936	-0.1481	6.19E-07	2.56E-09	0.248	0.096	0.304	0.352	0	0	0.272	0.088	0.496	0.144	0	0	2: V02- Baseline	25	97	39	0	39	45	1	4 - FSGS	DxAssign3	1: Male												4.3	1.291	25.20920136	43.16678029	38	40
39		8	43884	45719	0.4833	0.6936	-0.1481	6.19E-07	2.56E-09	0.248	0.096	0.304	0.352	0	0	0.272	0.088	0.496	0.144	0	0	4: V04- 4 Month Follow Up	171	97	39	0	39	45	1	4 - FSGS	DxAssign3	1: Male												N	1.291	29.51593861	51.14560491	38	40
39		8	43884	45719	0.4833	0.6936	-0.1481	6.19E-07	2.56E-09	0.248	0.096	0.304	0.352	0	0	0.272	0.088	0.496	0.144	0	0	5: V05- 8 Month Follow Up	304	97	39	0	39	45	1	4 - FSGS	DxAssign3	1: Male												N	1.291	28.84153181	53.91279261	38	40
39		8	43884	45719	0.4833	0.6936	-0.1481	6.19E-07	2.56E-09	0.248	0.096	0.304	0.352	0	0	0.272	0.088	0.496	0.144	0	0	6: V06- 1 Year Follow Up	394	97	39	0	39	45	1	4 - FSGS	DxAssign3	1: Male												3.9	1.291	24.05693475	52.30757589	38	40
39		8	43884	45719	0.4833	0.6936	-0.1481	6.19E-07	2.56E-09	0.248	0.096	0.304	0.352	0	0	0.272	0.088	0.496	0.144	0	0	7: V07- 18 Month Follow Up	598	97	39	0	39	45	1	4 - FSGS	DxAssign3	1: Male												4.3	1.291	23.8053008	57.93901144	38	40
39		8	43884	45719	0.4833	0.6936	-0.1481	6.19E-07	2.56E-09	0.248	0.096	0.304	0.352	0	0	0.272	0.088	0.496	0.144	0	0	8: V08- 2 Year Follow Up	749	97	39	0	39	45	1	4 - FSGS	DxAssign3	1: Male												N	1.291	24.81115858	50.06719735	38	40
39		8	43884	45719	0.4833	0.6936	-0.1481	6.19E-07	2.56E-09	0.248	0.096	0.304	0.352	0	0	0.272	0.088	0.496	0.144	0	0	9: V09- 30 Month Follow Up	945	97	39	0	39	45	1	4 - FSGS	DxAssign3	1: Male												4.1	1.291	24.30822969	47.64238054	38	40
39		8	43884	45719	0.4833	0.6936	-0.1481	6.19E-07	2.56E-09	0.248	0.096	0.304	0.352	0	0	0.272	0.088	0.496	0.144	0	0	11: V11- 42 Month Follow Up	1356	97	39	0	39	45	1	4 - FSGS	DxAssign3	1: Male												N	1.291		38.99000421	38	40
40		14	41210	19366	0.5989	0.7793	-0.1763	2.58E-06	1.64E-08	0.168	0.112	0.704	0.008	0.008	0	0.206	0.071	0.643	0.032	0.048	0	2: V02- Baseline	17	5: White	56	0	56	38	0	1 - MN	DxAssign3	2: Female												2.3	9.14286	36.71875	79.99215359	4	3
40		14	41210	19366	0.5989	0.7793	-0.1763	2.58E-06	1.64E-08	0.168	0.112	0.704	0.008	0.008	0	0.206	0.071	0.643	0.032	0.048	0	4: V04- 4 Month Follow Up	204	5: White	56	0	56	38	0	1 - MN	DxAssign3	2: Female												2.6	9.14286	35.625	70.97712296	4	3
40		14	41210	19366	0.5989	0.7793	-0.1763	2.58E-06	1.64E-08	0.168	0.112	0.704	0.008	0.008	0	0.206	0.071	0.643	0.032	0.048	0	5: V05- 8 Month Follow Up	255	5: White	56	0	56	38	0	1 - MN	DxAssign3	2: Female													9.14286	36.4453125	79.43220851	4	3
40		14	41210	19366	0.5989	0.7793	-0.1763	2.58E-06	1.64E-08	0.168	0.112	0.704	0.008	0.008	0	0.206	0.071	0.643	0.032	0.048	0	7: V07- 18 Month Follow Up	640	5: White	56	0	56	38	0	1 - MN	DxAssign3	2: Female												3.1	9.14286	39.3359375	60.58278389	4	3
40		14	41210	19366	0.5989	0.7793	-0.1763	2.58E-06	1.64E-08	0.168	0.112	0.704	0.008	0.008	0	0.206	0.071	0.643	0.032	0.048	0	8: V08- 2 Year Follow Up	759	5: White	56	0	56	38	0	1 - MN	DxAssign3	2: Female												3.4	9.14286	40.15625	38.31462994	4	3
40		14	41210	19366	0.5989	0.7793	-0.1763	2.58E-06	1.64E-08	0.168	0.112	0.704	0.008	0.008	0	0.206	0.071	0.643	0.032	0.048	0	9: V09- 30 Month Follow Up	857	5: White	56	0	56	38	0	1 - MN	DxAssign3	2: Female												3.1	9.14286	40.3515625	56.77682398	4	3
40		14	41210	19366	0.5989	0.7793	-0.1763	2.58E-06	1.64E-08	0.168	0.112	0.704	0.008	0.008	0	0.206	0.071	0.643	0.032	0.048	0	10: V10- 36 Month Follow Up	1145	5: White	56	0	56	38	0	1 - MN	DxAssign3	2: Female												N	9.14286	38.1640625	66.79584465	4	3
41		9		20133	0.664	0.1662	-2.2592	8.03E-07	5.02E-09	0.42	0.05	0.39	0.14	0	0	0.41	0.04	0.44	0.11	0	0	2: V02- Baseline	72	5: White	68	0	68	45	4	4 - FSGS	DxAssign3	1: Male												4.7	1.083720926	28.515625	32.71029753	39	34
41		9		20133	0.664	0.1662	-2.2592	8.03E-07	5.02E-09	0.42	0.05	0.39	0.14	0	0	0.41	0.04	0.44	0.11	0	0	4: V04- 4 Month Follow Up	202	5: White	68	0	68	45	4	4 - FSGS	DxAssign3	1: Male												N	1.083720926	29.296875	28.52852709	39	34
41		9		20133	0.664	0.1662	-2.2592	8.03E-07	5.02E-09	0.42	0.05	0.39	0.14	0	0	0.41	0.04	0.44	0.11	0	0	5: V05- 8 Month Follow Up	318	5: White	68	0	68	45	4	4 - FSGS	DxAssign3	1: Male												N	1.083720926	28.515625	28.07730079	39	34
41		9		20133	0.664	0.1662	-2.2592	8.03E-07	5.02E-09	0.42	0.05	0.39	0.14	0	0	0.41	0.04	0.44	0.11	0	0	6: V06- 1 Year Follow Up	433	5: White	68	0	68	45	4	4 - FSGS	DxAssign3	1: Male												N	1.083720926	28.90625	33.68114021	39	34
41		9		20133	0.664	0.1662	-2.2592	8.03E-07	5.02E-09	0.42	0.05	0.39	0.14	0	0	0.41	0.04	0.44	0.11	0	0	7: V07- 18 Month Follow Up	619	5: White	68	0	68	45	4	4 - FSGS	DxAssign3	1: Male												4.9	1.083720926	29.1796875	29.10552533	39	34
41		9		20133	0.664	0.1662	-2.2592	8.03E-07	5.02E-09	0.42	0.05	0.39	0.14	0	0	0.41	0.04	0.44	0.11	0	0	8: V08- 2 Year Follow Up	826	5: White	68	0	68	45	4	4 - FSGS	DxAssign3	1: Male												N	1.083720926	28.90625	24.28142388	39	34
41		9		20133	0.664	0.1662	-2.2592	8.03E-07	5.02E-09	0.42	0.05	0.39	0.14	0	0	0.41	0.04	0.44	0.11	0	0	9: V09- 30 Month Follow Up	990	5: White	68	0	68	45	4	4 - FSGS	DxAssign3	1: Male												N	1.083720926	28.7109375		39	34
41		9		20133	0.664	0.1662	-2.2592	8.03E-07	5.02E-09	0.42	0.05	0.39	0.14	0	0	0.41	0.04	0.44	0.11	0	0	10: V10- 36 Month Follow Up	1197	5: White	68	0	68	45	4	4 - FSGS	DxAssign3	1: Male												N	1.083720926	29.1796875		39	34
41		9		20133	0.664	0.1662	-2.2592	8.03E-07	5.02E-09	0.42	0.05	0.39	0.14	0	0	0.41	0.04	0.44	0.11	0	0	11: V11- 42 Month Follow Up	1360	5: White	68	0	68	45	4	4 - FSGS	DxAssign3	1: Male												N	1.083720926	28.7890625		39	34
42		18	23448	17730	0.3188	0.073	-0.6909	4.55E-06	3.03E-08	0.085	0.031	0.754	0	0.131	0	0.064	0.04	0.864	0	0.032	0	2: V02- Baseline	8	3: Black	17	1	17	49		2 - MCD	DxAssign3	1: Male												1.8	7.59	30.81124611	69.29	0	0
42		18	23448	17730	0.3188	0.073	-0.6909	4.55E-06	3.03E-08	0.085	0.031	0.754	0	0.131	0	0.064	0.04	0.864	0	0.032	0	4: V04- 4 Month Follow Up	142	3: Black	17	1	17	49		2 - MCD	DxAssign3	1: Male												N	7.59	28.32658037	87.78205128	0	0
42		18	23448	17730	0.3188	0.073	-0.6909	4.55E-06	3.03E-08	0.085	0.031	0.754	0	0.131	0	0.064	0.04	0.864	0	0.032	0	5: V05- 8 Month Follow Up	273	3: Black	17	1	17	49		2 - MCD	DxAssign3	1: Male												1.7	7.59	28.69897959	101.2941177	0	0
42		18	23448	17730	0.3188	0.073	-0.6909	4.55E-06	3.03E-08	0.085	0.031	0.754	0	0.131	0	0.064	0.04	0.864	0	0.032	0	6: V06- 1 Year Follow Up	378	3: Black	17	1	17	49		2 - MCD	DxAssign3	1: Male												4.2	7.59	27.96801606	131.7796577	0	0
42		18	23448	17730	0.3188	0.073	-0.6909	4.55E-06	3.03E-08	0.085	0.031	0.754	0	0.131	0	0.064	0.04	0.864	0	0.032	0	7: V07- 18 Month Follow Up	566	3: Black	17	1	17	49		2 - MCD	DxAssign3	1: Male												3.9	7.59	27.60062358	141.1453905	0	0
42		18	23448	17730	0.3188	0.073	-0.6909	4.55E-06	3.03E-08	0.085	0.031	0.754	0	0.131	0	0.064	0.04	0.864	0	0.032	0	8: V08- 2 Year Follow Up	728	3: Black	17	1	17	49		2 - MCD	DxAssign3	1: Male												4.2	7.59	25.86451247	131.5530185	0	0
42		18	23448	17730	0.3188	0.073	-0.6909	4.55E-06	3.03E-08	0.085	0.031	0.754	0	0.131	0	0.064	0.04	0.864	0	0.032	0	9: V09- 30 Month Follow Up	967	3: Black	17	1	17	49		2 - MCD	DxAssign3	1: Male													7.59	26.13969597	127.5579143	0	0
42		18	23448	17730	0.3188	0.073	-0.6909	4.55E-06	3.03E-08	0.085	0.031	0.754	0	0.131	0	0.064	0.04	0.864	0	0.032	0	10: V10- 36 Month Follow Up	1091	3: Black	17	1	17	49		2 - MCD	DxAssign3	1: Male												2.1	7.59	26.33217993	125.4314883	0	0
42		18	23448	17730	0.3188	0.073	-0.6909	4.55E-06	3.03E-08	0.085	0.031	0.754	0	0.131	0	0.064	0.04	0.864	0	0.032	0	11: V11- 42 Month Follow Up	1329	3: Black	17	1	17	49		2 - MCD	DxAssign3	1: Male												2.1	7.59	22.74003119	135.8508811	0	0
42		18	23448	17730	0.3188	0.073	-0.6909	4.55E-06	3.03E-08	0.085	0.031	0.754	0	0.131	0	0.064	0.04	0.864	0	0.032	0	12	1505	3: Black	17	1	17	49		2 - MCD	DxAssign3	1: Male												2.1	7.59	22.52435932	134.8999249	0	0
43		19		18549	0.4647	-0.0445	-1.339	3.95E-06	2.57E-08	0.19	0.04	0.706	0.008	0.056	0	0.121	0.04	0.726	0	0.113	0	2: V02- Baseline	20	5: White	27	0	27	45	0	1 - MN	DxAssign3	1: Male												N	11.71625	23.05456246	120.5872517	2	4
43		19		18549	0.4647	-0.0445	-1.339	3.95E-06	2.57E-08	0.19	0.04	0.706	0.008	0.056	0	0.121	0.04	0.726	0	0.113	0	4: V04- 4 Month Follow Up	153	5: White	27	0	27	45	0	1 - MN	DxAssign3	1: Male												1.7	11.71625	24.39105884	102.6899674	2	4
43		19		18549	0.4647	-0.0445	-1.339	3.95E-06	2.57E-08	0.19	0.04	0.706	0.008	0.056	0	0.121	0.04	0.726	0	0.113	0	5: V05- 8 Month Follow Up	258	5: White	27	0	27	45	0	1 - MN	DxAssign3	1: Male												1.4	11.71625	25.39343112	122.4256754	2	4
43		19		18549	0.4647	-0.0445	-1.339	3.95E-06	2.57E-08	0.19	0.04	0.706	0.008	0.056	0	0.121	0.04	0.726	0	0.113	0	6: V06- 1 Year Follow Up	384	5: White	27	0	27	45	0	1 - MN	DxAssign3	1: Male												1.6	11.71625	25.79438003	37.84791878	2	4
43		19		18549	0.4647	-0.0445	-1.339	3.95E-06	2.57E-08	0.19	0.04	0.706	0.008	0.056	0	0.121	0.04	0.726	0	0.113	0	7: V07- 18 Month Follow Up	559	5: White	27	0	27	45	0	1 - MN	DxAssign3	1: Male												1.4	11.71625	24.49129607	74.25398253	2	4
43		19		18549	0.4647	-0.0445	-1.339	3.95E-06	2.57E-08	0.19	0.04	0.706	0.008	0.056	0	0.121	0.04	0.726	0	0.113	0	8: V08- 2 Year Follow Up	741	5: White	27	0	27	45	0	1 - MN	DxAssign3	1: Male												1.7	11.71625	23.99010993	84.62463411	2	4
43		19		18549	0.4647	-0.0445	-1.339	3.95E-06	2.57E-08	0.19	0.04	0.706	0.008	0.056	0	0.121	0.04	0.726	0	0.113	0	9: V09- 30 Month Follow Up	874	5: White	27	0	27	45	0	1 - MN	DxAssign3	1: Male												1.8	11.71625	24.05693475	81.22624682	2	4
43		19		18549	0.4647	-0.0445	-1.339	3.95E-06	2.57E-08	0.19	0.04	0.706	0.008	0.056	0	0.121	0.04	0.726	0	0.113	0	10: V10- 36 Month Follow Up	1049	5: White	27	0	27	45	0	1 - MN	DxAssign3	1: Male												1.9	11.71625	24.19058438	77.31474133	2	4
43		19		18549	0.4647	-0.0445	-1.339	3.95E-06	2.57E-08	0.19	0.04	0.706	0.008	0.056	0	0.121	0.04	0.726	0	0.113	0	11: V11- 42 Month Follow Up	1218	5: White	27	0	27	45	0	1 - MN	DxAssign3	1: Male												1.6	11.71625	23.08797487	65.24909496	2	4
43		19		18549	0.4647	-0.0445	-1.339	3.95E-06	2.57E-08	0.19	0.04	0.706	0.008	0.056	0	0.121	0.04	0.726	0	0.113	0	12	1385	5: White	27	0	27	45	0	1 - MN	DxAssign3	1: Male												2.3	11.71625	24.65835811	67.52597567	2	4
44		14		12376	0.3329	0.6252	-0.1508	2.45E-06	1.95E-08	0.143	0.127	0.643	0.008	0.056	0.024	0.184	0.064	0.688	0	0.064	0	2: V02- Baseline	38	3: Black	17	1	17	30	0	2 - MCD	DxAssign3	2: Female												3.5	24.9	25.390625	131.2	4	2
44		14		12376	0.3329	0.6252	-0.1508	2.45E-06	1.95E-08	0.143	0.127	0.643	0.008	0.056	0.024	0.184	0.064	0.688	0	0.064	0	4: V04- 4 Month Follow Up	164	3: Black	17	1	17	30	0	2 - MCD	DxAssign3	2: Female												3.9	24.9	24.609375	133.8074539	4	2
44		14		12376	0.3329	0.6252	-0.1508	2.45E-06	1.95E-08	0.143	0.127	0.643	0.008	0.056	0.024	0.184	0.064	0.688	0	0.064	0	5: V05- 8 Month Follow Up	267	3: Black	17	1	17	30	0	2 - MCD	DxAssign3	2: Female												3.2	24.9	24.609375	130.9506257	4	2
44		14		12376	0.3329	0.6252	-0.1508	2.45E-06	1.95E-08	0.143	0.127	0.643	0.008	0.056	0.024	0.184	0.064	0.688	0	0.064	0	6: V06- 1 Year Follow Up	416	3: Black	17	1	17	30	0	2 - MCD	DxAssign3	2: Female												4	24.9	25.4296875	120.2318573	4	2
44		14		12376	0.3329	0.6252	-0.1508	2.45E-06	1.95E-08	0.143	0.127	0.643	0.008	0.056	0.024	0.184	0.064	0.688	0	0.064	0	7: V07- 18 Month Follow Up	582	3: Black	17	1	17	30	0	2 - MCD	DxAssign3	2: Female												N	24.9	25.7421875	125.6037518	4	2
44		14		12376	0.3329	0.6252	-0.1508	2.45E-06	1.95E-08	0.143	0.127	0.643	0.008	0.056	0.024	0.184	0.064	0.688	0	0.064	0	8: V08- 2 Year Follow Up	729	3: Black	17	1	17	30	0	2 - MCD	DxAssign3	2: Female												3.2	24.9	22.65615698	150.9948483	4	2
44		14		12376	0.3329	0.6252	-0.1508	2.45E-06	1.95E-08	0.143	0.127	0.643	0.008	0.056	0.024	0.184	0.064	0.688	0	0.064	0	9: V09- 30 Month Follow Up	918	3: Black	17	1	17	30	0	2 - MCD	DxAssign3	2: Female												N	24.9	25.2734375		4	2
45		38		29182	0.4838	0.1537	0.3271	2.00E-06	1.04E-08	0.21	0.081	0.54	0.161	0.008	0	0.248	0.064	0.6	0.032	0	0	2: V02- Baseline	24	5: White	68	0	67	55	9	1 - MN	DxAssign3	1: Male												3.1	2.749562172	27.60945176	87.45165048	9	8
45		38		29182	0.4838	0.1537	0.3271	2.00E-06	1.04E-08	0.21	0.081	0.54	0.161	0.008	0	0.248	0.064	0.6	0.032	0	0	4: V04- 4 Month Follow Up	153	5: White	68	0	67	55	9	1 - MN	DxAssign3	1: Male												3	2.749562172	27.25088745	79.88039018	9	8
45		38		29182	0.4838	0.1537	0.3271	2.00E-06	1.04E-08	0.21	0.081	0.54	0.161	0.008	0	0.248	0.064	0.6	0.032	0	0	5: V05- 8 Month Follow Up	237	5: White	68	0	67	55	9	1 - MN	DxAssign3	1: Male												2.9	2.749562172	28.32658037	74.64467734	9	8
45		38		29182	0.4838	0.1537	0.3271	2.00E-06	1.04E-08	0.21	0.081	0.54	0.161	0.008	0	0.248	0.064	0.6	0.032	0	0	6: V06- 1 Year Follow Up	405	5: White	68	0	67	55	9	1 - MN	DxAssign3	1: Male												3.1	2.749562172	28.68514468	79.32122745	9	8
45		38		29182	0.4838	0.1537	0.3271	2.00E-06	1.04E-08	0.21	0.081	0.54	0.161	0.008	0	0.248	0.064	0.6	0.032	0	0	7: V07- 18 Month Follow Up	559	5: White	68	0	67	55	9	1 - MN	DxAssign3	1: Male												3.4	2.749562172	28.32658037	59.52524245	9	8
45		38		29182	0.4838	0.1537	0.3271	2.00E-06	1.04E-08	0.21	0.081	0.54	0.161	0.008	0	0.248	0.064	0.6	0.032	0	0	8: V08- 2 Year Follow Up	776	5: White	68	0	67	55	9	1 - MN	DxAssign3	1: Male												3.2	2.749562172	28.86442684	82.88001413	9	8
45		38		29182	0.4838	0.1537	0.3271	2.00E-06	1.04E-08	0.21	0.081	0.54	0.161	0.008	0	0.248	0.064	0.6	0.032	0	0	9: V09- 30 Month Follow Up	895	5: White	68	0	67	55	9	1 - MN	DxAssign3	1: Male												3.5	2.749562172	28.11144179	62.79267641	9	8
45		38		29182	0.4838	0.1537	0.3271	2.00E-06	1.04E-08	0.21	0.081	0.54	0.161	0.008	0	0.248	0.064	0.6	0.032	0	0	10: V10- 36 Month Follow Up	1077	5: White	68	0	67	55	9	1 - MN	DxAssign3	1: Male												3.4	2.749562172	27.25088745	41.75996596	9	8
45		38		29182	0.4838	0.1537	0.3271	2.00E-06	1.04E-08	0.21	0.081	0.54	0.161	0.008	0	0.248	0.064	0.6	0.032	0	0	11: V11- 42 Month Follow Up	1273	5: White	68	0	67	55	9	1 - MN	DxAssign3	1: Male												3.8	2.749562172	26.74889742	36.06867609	9	8
45		38		29182	0.4838	0.1537	0.3271	2.00E-06	1.04E-08	0.21	0.081	0.54	0.161	0.008	0	0.248	0.064	0.6	0.032	0	0	12	1427	5: White	68	0	67	55	9	1 - MN	DxAssign3	1: Male												3.3	2.749562172	27.07160529	58.12450574	9	8
45		38		29182	0.4838	0.1537	0.3271	2.00E-06	1.04E-08	0.21	0.081	0.54	0.161	0.008	0	0.248	0.064	0.6	0.032	0	0	13	1686	5: White	68	0	67	55	9	1 - MN	DxAssign3	1: Male												3	2.749562172	26.53375883	49.38673779	9	8
46		11	37129	31080	0.3829	0.3053	-1.3469	1.32E-06	6.65E-09	0.27	0.032	0.365	0.238	0.095	0	0.325	0.032	0.397	0.167	0.079	0	2: V02- Baseline	112	5: White	28	0	25	4		4 - FSGS	DxAssign3	2: Female												4.3	1.134677419	23.046875	62.07734048	15	13
47		51	20695	9887	0.4191	-0.121	-0.5782	5.16E-06	4.60E-08							0.112	0.056	0.768	0	0.064	0	2: V02- Baseline	10	5: White	3	1	3	1	9	2 - MCD	DxAssign3	2: Female												2	17.33	21.7625723	180.0434783	0	0
48		8	14657	14721	0.3942	-0.3332	-0.8659	7.19E-07	5.25E-09	0.093	0.067	0.813	0.027	0	0	0.147	0.107	0.733	0.013	0	0	2: V02- Baseline	12	0: MultRace	3	1	3	38	2	2 - MCD	DxAssign3	2: Female												2.7	2.167	17.64532889	121.7941177	0	0
48		8	14657	14721	0.3942	-0.3332	-0.8659	7.19E-07	5.25E-09	0.093	0.067	0.813	0.027	0	0	0.147	0.107	0.733	0.013	0	0	4: V04- 4 Month Follow Up	132	0: MultRace	3	1	3	38	2	2 - MCD	DxAssign3	2: Female												3.9	2.167	17.90932227	93.84444444	0	0
48		8	14657	14721	0.3942	-0.3332	-0.8659	7.19E-07	5.25E-09	0.093	0.067	0.813	0.027	0	0	0.147	0.107	0.733	0.013	0	0	5: V05- 8 Month Follow Up	292	0: MultRace	3	1	3	38	2	2 - MCD	DxAssign3	2: Female												N	2.167	17.53292987	124.1714286	0	0
48		8	14657	14721	0.3942	-0.3332	-0.8659	7.19E-07	5.25E-09	0.093	0.067	0.813	0.027	0	0	0.147	0.107	0.733	0.013	0	0	6: V06- 1 Year Follow Up	439	0: MultRace	3	1	3	38	2	2 - MCD	DxAssign3	2: Female												N	2.167	17.19129466	86.1	0	0
48		8	14657	14721	0.3942	-0.3332	-0.8659	7.19E-07	5.25E-09	0.093	0.067	0.813	0.027	0	0	0.147	0.107	0.733	0.013	0	0	7: V07- 18 Month Follow Up	620	0: MultRace	3	1	3	38	2	2 - MCD	DxAssign3	2: Female												N	2.167	15.89787767	115.825	0	0
48		8	14657	14721	0.3942	-0.3332	-0.8659	7.19E-07	5.25E-09	0.093	0.067	0.813	0.027	0	0	0.147	0.107	0.733	0.013	0	0	9: V09- 30 Month Follow Up	964	0: MultRace	3	1	3	38	2	2 - MCD	DxAssign3	2: Female												4.7	2.167	18.08826933	93.43269231	0	0
48		8	14657	14721	0.3942	-0.3332	-0.8659	7.19E-07	5.25E-09	0.093	0.067	0.813	0.027	0	0	0.147	0.107	0.733	0.013	0	0	10: V10- 36 Month Follow Up	1167	0: MultRace	3	1	3	38	2	2 - MCD	DxAssign3	2: Female												3.3	2.167	17.68700571	146.5147059	0	0
49		15		14152	0.5119	0.6256	0.6394	1.55E-06	1.16E-08	0.224	0.12	0.512	0.136	0.008	0	0.24	0.072	0.664	0.024	0	0	2: V02- Baseline	40	3: Black	16	1	15	39		4 - FSGS	DxAssign3	1: Male												4.5	0.87	30.00414951	67.19444444	28	23
49		15		14152	0.5119	0.6256	0.6394	1.55E-06	1.16E-08	0.224	0.12	0.512	0.136	0.008	0	0.24	0.072	0.664	0.024	0	0	4: V04- 4 Month Follow Up	144	3: Black	16	1	15	39		4 - FSGS	DxAssign3	1: Male												N	0.87	32.23850107	79.74725275	28	23
49		15		14152	0.5119	0.6256	0.6394	1.55E-06	1.16E-08	0.224	0.12	0.512	0.136	0.008	0	0.24	0.072	0.664	0.024	0	0	5: V05- 8 Month Follow Up	298	3: Black	16	1	15	39		4 - FSGS	DxAssign3	1: Male												N	0.87	32.14631254	74.8877551	28	23
49		15		14152	0.5119	0.6256	0.6394	1.55E-06	1.16E-08	0.224	0.12	0.512	0.136	0.008	0	0.24	0.072	0.664	0.024	0	0	6: V06- 1 Year Follow Up	413	3: Black	16	1	15	39		4 - FSGS	DxAssign3	1: Male												N	0.87	32.92847232	66.49454546	28	23
49		15		14152	0.5119	0.6256	0.6394	1.55E-06	1.16E-08	0.224	0.12	0.512	0.136	0.008	0	0.24	0.072	0.664	0.024	0	0	7: V07- 18 Month Follow Up	573	3: Black	16	1	15	39		4 - FSGS	DxAssign3	1: Male												N	0.87	34.89279361	95.38502329	28	23
49		15		14152	0.5119	0.6256	0.6394	1.55E-06	1.16E-08	0.224	0.12	0.512	0.136	0.008	0	0.24	0.072	0.664	0.024	0	0	8: V08- 2 Year Follow Up	763	3: Black	16	1	15	39		4 - FSGS	DxAssign3	1: Male												N	0.87	36.13738343	91.42291625	28	23
49		15		14152	0.5119	0.6256	0.6394	1.55E-06	1.16E-08	0.224	0.12	0.512	0.136	0.008	0	0.24	0.072	0.664	0.024	0	0	9: V09- 30 Month Follow Up	924	3: Black	16	1	15	39		4 - FSGS	DxAssign3	1: Male												4.6	0.87	35.19525764	87.13726039	28	23
49		15		14152	0.5119	0.6256	0.6394	1.55E-06	1.16E-08	0.224	0.12	0.512	0.136	0.008	0	0.24	0.072	0.664	0.024	0	0	10: V10- 36 Month Follow Up	1195	3: Black	16	1	15	39		4 - FSGS	DxAssign3	1: Male												N	0.87	35.21807928	79.10000575	28	23
50		15	10822	17225	0.5573	0.2015	-0.6495	8.79E-08	5.94E-10	0.312	0.016	0.632	0.04	0	0	0.268	0.071	0.48	0.071	0.11	0	2: V02- Baseline	4	3: Black	17	1	17	48	0	4 - FSGS	DxAssign3	1: Male												1.6	5.912	24.30248706	37.6185567	42	44
50		15	10822	17225	0.5573	0.2015	-0.6495	8.79E-08	5.94E-10	0.312	0.016	0.632	0.04	0	0	0.268	0.071	0.48	0.071	0.11	0	4: V04- 4 Month Follow Up	124	3: Black	17	1	17	48	0	4 - FSGS	DxAssign3	1: Male												3.6	5.912	27.47170713	67.00241358	42	44
50		15	10822	17225	0.5573	0.2015	-0.6495	8.79E-08	5.94E-10	0.312	0.016	0.632	0.04	0	0	0.268	0.071	0.48	0.071	0.11	0	5: V05- 8 Month Follow Up	278	3: Black	17	1	17	48	0	4 - FSGS	DxAssign3	1: Male												3.9	5.912	29.03673779	70.39219804	42	44
50		15	10822	17225	0.5573	0.2015	-0.6495	8.79E-08	5.94E-10	0.312	0.016	0.632	0.04	0	0	0.268	0.071	0.48	0.071	0.11	0	6: V06- 1 Year Follow Up	376	3: Black	17	1	17	48	0	4 - FSGS	DxAssign3	1: Male												N	5.912	29.32098765	72.20692861	42	44
50		15	10822	17225	0.5573	0.2015	-0.6495	8.79E-08	5.94E-10	0.312	0.016	0.632	0.04	0	0	0.268	0.071	0.48	0.071	0.11	0	7: V07- 18 Month Follow Up	538	3: Black	17	1	17	48	0	4 - FSGS	DxAssign3	1: Male												3.6	5.912	26.52851035	68.74346602	42	44
50		15	10822	17225	0.5573	0.2015	-0.6495	8.79E-08	5.94E-10	0.312	0.016	0.632	0.04	0	0	0.268	0.071	0.48	0.071	0.11	0	8: V08- 2 Year Follow Up	719	3: Black	17	1	17	48	0	4 - FSGS	DxAssign3	1: Male												3.8	5.912	24.59348959	67.62193814	42	44
50		15	10822	17225	0.5573	0.2015	-0.6495	8.79E-08	5.94E-10	0.312	0.016	0.632	0.04	0	0	0.268	0.071	0.48	0.071	0.11	0	9: V09- 30 Month Follow Up	881	3: Black	17	1	17	48	0	4 - FSGS	DxAssign3	1: Male												3.6	5.912	26.37246029	47.8129661	42	44
50		15	10822	17225	0.5573	0.2015	-0.6495	8.79E-08	5.94E-10	0.312	0.016	0.632	0.04	0	0	0.268	0.071	0.48	0.071	0.11	0	10: V10- 36 Month Follow Up	1084	3: Black	17	1	17	48	0	4 - FSGS	DxAssign3	1: Male												3.5	5.912	28.68200119	27.15002116	42	44
50		15	10822	17225	0.5573	0.2015	-0.6495	8.79E-08	5.94E-10	0.312	0.016	0.632	0.04	0	0	0.268	0.071	0.48	0.071	0.11	0	11: V11- 42 Month Follow Up	1251	3: Black	17	1	17	48	0	4 - FSGS	DxAssign3	1: Male												3.8	5.912	26.12503477	16.07725385	42	44
50		15	10822	17225	0.5573	0.2015	-0.6495	8.79E-08	5.94E-10	0.312	0.016	0.632	0.04	0	0	0.268	0.071	0.48	0.071	0.11	0	12	1447	3: Black	17	1	17	48	0	4 - FSGS	DxAssign3	1: Male												3.6	5.912	27.28873342	10.55186557	42	44
51		5	26276	19163	0.8527	0.4871	-1.3633	8.60E-07	5.51E-09	0.144	0.032	0.704	0.032	0.088	0	0.152	0.04	0.784	0.008	0.016	0	2: V02- Baseline	10	5: White	44	0	44	0	1	1 - MN	DxAssign3	1: Male												1	8.6178861	23.87511478	81.21223899	3	2
51		36	19590	10523	0.2909	-0.1425	-0.1836	5.63E-06	4.86E-08	0.12	0.032	0.8	0	0.048	0							2: V02- Baseline	21	5: White	5	1	5	36	1	2 - MCD	DxAssign3	1: Male												3.8	6.7	21.92816635	72.53846154	1	2
51		36	19590	10523	0.2909	-0.1425	-0.1836	5.63E-06	4.86E-08	0.12	0.032	0.8	0	0.048	0							6: V06- 1 Year Follow Up	398	5: White	5	1	5	36	1	2 - MCD	DxAssign3	1: Male												N	6.7	19.84	111.4130435	1	2
51		36	19590	10523	0.2909	-0.1425	-0.1836	5.63E-06	4.86E-08	0.12	0.032	0.8	0	0.048	0							10: V10- 36 Month Follow Up	1101	5: White	5	1	5	36	1	2 - MCD	DxAssign3	1: Male												N	6.7			1	2
52		21	70561	28957	0.4817	-0.111	-1.2578	1.36E-06	7.08E-09	0.112	0.096	0.696	0.008	0.056	0.032	0.173	0.118	0.693	0	0.016	0	2: V02- Baseline	12	0: MultRace	41	0	41	42	0	4 - FSGS	DxAssign3	1: Male												4.5	1.7	30.86419753	125.4365873	8	6
52		21	70561	28957	0.4817	-0.111	-1.2578	1.36E-06	7.08E-09	0.112	0.096	0.696	0.008	0.056	0.032	0.173	0.118	0.693	0	0.016	0	4: V04- 4 Month Follow Up	131	0: MultRace	41	0	41	42	0	4 - FSGS	DxAssign3	1: Male												4.2	1.7	31.39717425	106.4483191	8	6
52		21	70561	28957	0.4817	-0.111	-1.2578	1.36E-06	7.08E-09	0.112	0.096	0.696	0.008	0.056	0.032	0.173	0.118	0.693	0	0.016	0	5: V05- 8 Month Follow Up	237	0: MultRace	41	0	41	42	0	4 - FSGS	DxAssign3	1: Male												4.5	1.7	30.79338244	83.2756646	8	6
52		21	70561	28957	0.4817	-0.111	-1.2578	1.36E-06	7.08E-09	0.112	0.096	0.696	0.008	0.056	0.032	0.173	0.118	0.693	0	0.016	0	6: V06- 1 Year Follow Up	425	0: MultRace	41	0	41	42	0	4 - FSGS	DxAssign3	1: Male												N	1.7	30.82933976	78.88034077	8	6
52		21	70561	28957	0.4817	-0.111	-1.2578	1.36E-06	7.08E-09	0.112	0.096	0.696	0.008	0.056	0.032	0.173	0.118	0.693	0	0.016	0	7: V07- 18 Month Follow Up	558	0: MultRace	41	0	41	42	0	4 - FSGS	DxAssign3	1: Male												4.4	1.7	31.61424483	75.90655561	8	6
52		21	70561	28957	0.4817	-0.111	-1.2578	1.36E-06	7.08E-09	0.112	0.096	0.696	0.008	0.056	0.032	0.173	0.118	0.693	0	0.016	0	8: V08- 2 Year Follow Up	733	0: MultRace	41	0	41	42	0	4 - FSGS	DxAssign3	1: Male													1.7	30.49989232	104.2405749	8	6
52		21	70561	28957	0.4817	-0.111	-1.2578	1.36E-06	7.08E-09	0.112	0.096	0.696	0.008	0.056	0.032	0.173	0.118	0.693	0	0.016	0	9: V09- 30 Month Follow Up	884	0: MultRace	41	0	41	42	0	4 - FSGS	DxAssign3	1: Male												4.2	1.7	30.99304219	84.93182364	8	6
52		21	70561	28957	0.4817	-0.111	-1.2578	1.36E-06	7.08E-09	0.112	0.096	0.696	0.008	0.056	0.032	0.173	0.118	0.693	0	0.016	0	10: V10- 36 Month Follow Up	1090	0: MultRace	41	0	41	42	0	4 - FSGS	DxAssign3	1: Male												N	1.7	30.6320547	85.91072376	8	6
52		21	70561	28957	0.4817	-0.111	-1.2578	1.36E-06	7.08E-09	0.112	0.096	0.696	0.008	0.056	0.032	0.173	0.118	0.693	0	0.016	0	11: V11- 42 Month Follow Up	1269	0: MultRace	41	0	41	42	0	4 - FSGS	DxAssign3	1: Male													1.7		71.86657968	8	6
53		7	18501	25944	0.5586	-0.5652	-0.9446	1.73E-06	9.51E-09	0.143	0.19	0.603	0.008	0.056	0	0.246	0.111	0.579	0	0.063	0	2: V02- Baseline	21	5: White	67	0	67	43	3	1 - MN	DxAssign3	1: Male												2.8	11.323	29.66797122	52.52718661	5	3
53		7	18501	25944	0.5586	-0.5652	-0.9446	1.73E-06	9.51E-09	0.143	0.19	0.603	0.008	0.056	0	0.246	0.111	0.579	0	0.063	0	4: V04- 4 Month Follow Up	126	5: White	67	0	67	43	3	1 - MN	DxAssign3	1: Male												3.6	11.323	29.02531132	50.74360846	5	3
53		7	18501	25944	0.5586	-0.5652	-0.9446	1.73E-06	9.51E-09	0.143	0.19	0.603	0.008	0.056	0	0.246	0.111	0.579	0	0.063	0	5: V05- 8 Month Follow Up	266	5: White	67	0	67	43	3	1 - MN	DxAssign3	1: Male												3.8	11.323	29.89253928	70.94506926	5	3
53		7	18501	25944	0.5586	-0.5652	-0.9446	1.73E-06	9.51E-09	0.143	0.19	0.603	0.008	0.056	0	0.246	0.111	0.579	0	0.063	0	6: V06- 1 Year Follow Up	392	5: White	67	0	67	43	3	1 - MN	DxAssign3	1: Male												3.5	11.323	30.28149894	85.15844469	5	3
53		7	18501	25944	0.5586	-0.5652	-0.9446	1.73E-06	9.51E-09	0.143	0.19	0.603	0.008	0.056	0	0.246	0.111	0.579	0	0.063	0	7: V07- 18 Month Follow Up	574	5: White	67	0	67	43	3	1 - MN	DxAssign3	1: Male												3.9	11.323	28.62252006	78.3437088	5	3
53		7	18501	25944	0.5586	-0.5652	-0.9446	1.73E-06	9.51E-09	0.143	0.19	0.603	0.008	0.056	0	0.246	0.111	0.579	0	0.063	0	8: V08- 2 Year Follow Up	739	5: White	67	0	67	43	3	1 - MN	DxAssign3	1: Male												3.6	11.323	29.21540071	55.67227129	5	3
53		7	18501	25944	0.5586	-0.5652	-0.9446	1.73E-06	9.51E-09	0.143	0.19	0.603	0.008	0.056	0	0.246	0.111	0.579	0	0.063	0	9: V09- 30 Month Follow Up	947	5: White	67	0	67	43	3	1 - MN	DxAssign3	1: Male												4	11.323	29.92454965	54.27149916	5	3
53		7	18501	25944	0.5586	-0.5652	-0.9446	1.73E-06	9.51E-09	0.143	0.19	0.603	0.008	0.056	0	0.246	0.111	0.579	0	0.063	0	10: V10- 36 Month Follow Up	1131	5: White	67	0	67	43	3	1 - MN	DxAssign3	1: Male												3.8	11.323	29.62571901	60.89975911	5	3
53		7	18501	25944	0.5586	-0.5652	-0.9446	1.73E-06	9.51E-09	0.143	0.19	0.603	0.008	0.056	0	0.246	0.111	0.579	0	0.063	0	11: V11- 42 Month Follow Up	1297	5: White	67	0	67	43	3	1 - MN	DxAssign3	1: Male												4	11.323	30.1253782	67.18173158	5	3
54		9		39448	0.3169	-0.1568	0.4947	1.06E-06	4.75E-09	0.154	0.089	0.577	0.041	0.138	0	0.152	0.056	0.736	0.016	0.04	0	2: V02- Baseline	0	2: Asian	40	0	39	54	13	3 - Other	DxAssign2	2: Female												4.2	4.475	27.88761707
54		9		39448	0.3169	-0.1568	0.4947	1.06E-06	4.75E-09	0.154	0.089	0.577	0.041	0.138	0	0.152	0.056	0.736	0.016	0.04	0	4: V04- 4 Month Follow Up	121	2: Asian	40	0	39	54	13	3 - Other	DxAssign2	2: Female												4.1	4.475	29.13631634	32.59513391
54		9		39448	0.3169	-0.1568	0.4947	1.06E-06	4.75E-09	0.154	0.089	0.577	0.041	0.138	0	0.152	0.056	0.736	0.016	0.04	0	5: V05- 8 Month Follow Up	233	2: Asian	40	0	39	54	13	3 - Other	DxAssign2	2: Female												4.2	4.475	30.38501561	30.24574906
54		9		39448	0.3169	-0.1568	0.4947	1.06E-06	4.75E-09	0.154	0.089	0.577	0.041	0.138	0	0.152	0.056	0.736	0.016	0.04	0	6: V06- 1 Year Follow Up	352	2: Asian	40	0	39	54	13	3 - Other	DxAssign2	2: Female												3.9	4.475	29.13631634	34.58679302
54		9		39448	0.3169	-0.1568	0.4947	1.06E-06	4.75E-09	0.154	0.089	0.577	0.041	0.138	0	0.152	0.056	0.736	0.016	0.04	0	7: V07- 18 Month Follow Up	534	2: Asian	40	0	39	54	13	3 - Other	DxAssign2	2: Female												4.3	4.475	28.72008325	30.40119414
54		9		39448	0.3169	-0.1568	0.4947	1.06E-06	4.75E-09	0.154	0.089	0.577	0.041	0.138	0	0.152	0.056	0.736	0.016	0.04	0	8: V08- 2 Year Follow Up	699	2: Asian	40	0	39	54	13	3 - Other	DxAssign2	2: Female												4.2	4.475	28.30385016	33.2195779
54		9		39448	0.3169	-0.1568	0.4947	1.06E-06	4.75E-09	0.154	0.089	0.577	0.041	0.138	0	0.152	0.056	0.736	0.016	0.04	0	9: V09- 30 Month Follow Up	904	2: Asian	40	0	39	54	13	3 - Other	DxAssign2	2: Female												3.7	4.475	29.76066597	35.5394226
54		9		39448	0.3169	-0.1568	0.4947	1.06E-06	4.75E-09	0.154	0.089	0.577	0.041	0.138	0	0.152	0.056	0.736	0.016	0.04	0	10: V10- 36 Month Follow Up	1063	2: Asian	40	0	39	54	13	3 - Other	DxAssign2	2: Female												4.2	4.475	28.72008325	20.93597256
54		9		39448	0.3169	-0.1568	0.4947	1.06E-06	4.75E-09	0.154	0.089	0.577	0.041	0.138	0	0.152	0.056	0.736	0.016	0.04	0	11: V11- 42 Month Follow Up	1252	2: Asian	40	0	39	54	13	3 - Other	DxAssign2	2: Female												4.3	4.475	27.97086368	25.96311371
54		9		39448	0.3169	-0.1568	0.4947	1.06E-06	4.75E-09	0.154	0.089	0.577	0.041	0.138	0	0.152	0.056	0.736	0.016	0.04	0	12	1427	2: Asian	40	0	39	54	13	3 - Other	DxAssign2	2: Female													4.475	28.34547347
54		9		39448	0.3169	-0.1568	0.4947	1.06E-06	4.75E-09	0.154	0.089	0.577	0.041	0.138	0	0.152	0.056	0.736	0.016	0.04	0	13	1624	2: Asian	40	0	39	54	13	3 - Other	DxAssign2	2: Female												3.8	4.475	28.72008325	18.53919614
55		22		22141	0.4248	0.2574	-1.2685	8.93E-07	5.32E-09	0.27	0.079	0.325	0.214	0.071	0.04	0.508	0.048	0.323	0.081	0.016	0.024	2: V02- Baseline	0	5: White	77	0	73	48	52	4 - FSGS	DxAssign3	1: Male												4.2	0.978444717	30.10380623	34.35419853	53	52
55		22		22141	0.4248	0.2574	-1.2685	8.93E-07	5.32E-09	0.27	0.079	0.325	0.214	0.071	0.04	0.508	0.048	0.323	0.081	0.016	0.024	4: V04- 4 Month Follow Up	139	5: White	77	0	73	48	52	4 - FSGS	DxAssign3	1: Male												4.8	0.978444717	30.44982699	33.26421945	53	52
55		22		22141	0.4248	0.2574	-1.2685	8.93E-07	5.32E-09	0.27	0.079	0.325	0.214	0.071	0.04	0.508	0.048	0.323	0.081	0.016	0.024	5: V05- 8 Month Follow Up	277	5: White	77	0	73	48	52	4 - FSGS	DxAssign3	1: Male												4.4	0.978444717	29.75778547	21.69547598	53	52
55		22		22141	0.4248	0.2574	-1.2685	8.93E-07	5.32E-09	0.27	0.079	0.325	0.214	0.071	0.04	0.508	0.048	0.323	0.081	0.016	0.024	6: V06- 1 Year Follow Up	368	5: White	77	0	73	48	52	4 - FSGS	DxAssign3	1: Male												4.3	0.978444717	29.41176471	27.21692834	53	52
55		22		22141	0.4248	0.2574	-1.2685	8.93E-07	5.32E-09	0.27	0.079	0.325	0.214	0.071	0.04	0.508	0.048	0.323	0.081	0.016	0.024	7: V07- 18 Month Follow Up	581	5: White	77	0	73	48	52	4 - FSGS	DxAssign3	1: Male												4.2	0.978444717	28.92733564	30.13209106	53	52
55		22		22141	0.4248	0.2574	-1.2685	8.93E-07	5.32E-09	0.27	0.079	0.325	0.214	0.071	0.04	0.508	0.048	0.323	0.081	0.016	0.024	8: V08- 2 Year Follow Up	746	5: White	77	0	73	48	52	4 - FSGS	DxAssign3	1: Male												4.1	0.978444717	28.30449827	30.09858405	53	52
55		22		22141	0.4248	0.2574	-1.2685	8.93E-07	5.32E-09	0.27	0.079	0.325	0.214	0.071	0.04	0.508	0.048	0.323	0.081	0.016	0.024	9: V09- 30 Month Follow Up	956	5: White	77	0	73	48	52	4 - FSGS	DxAssign3	1: Male												4.5	0.978444717	28.13148789	22.76563621	53	52
55		22		22141	0.4248	0.2574	-1.2685	8.93E-07	5.32E-09	0.27	0.079	0.325	0.214	0.071	0.04	0.508	0.048	0.323	0.081	0.016	0.024	10: V10- 36 Month Follow Up	1069	5: White	77	0	73	48	52	4 - FSGS	DxAssign3	1: Male												4.4	0.978444717	28.44290657	20.46928649	53	52
55		22		22141	0.4248	0.2574	-1.2685	8.93E-07	5.32E-09	0.27	0.079	0.325	0.214	0.071	0.04	0.508	0.048	0.323	0.081	0.016	0.024	11: V11- 42 Month Follow Up	1327	5: White	77	0	73	48	52	4 - FSGS	DxAssign3	1: Male												4.6	0.978444717	28.30449827	17.63869355	53	52
55		22		22141	0.4248	0.2574	-1.2685	8.93E-07	5.32E-09	0.27	0.079	0.325	0.214	0.071	0.04	0.508	0.048	0.323	0.081	0.016	0.024	12	1460	5: White	77	0	73	48	52	4 - FSGS	DxAssign3	1: Male												4.5	0.978444717	28.61591696	17.36461683	53	52
56		22		15061	0.4015	-0.0102	-0.516	2.94E-06	2.12E-08	0.12	0.053	0.773	0.013	0.04	0	0.093	0.053	0.747	0	0.107	0	2: V02- Baseline	75	2: Asian	18	0	4	37	160	2 - MCD	DxAssign3	1: Male												3.9	1.6	24.09297052	138.5901231	0	0
56		22		15061	0.4015	-0.0102	-0.516	2.94E-06	2.12E-08	0.12	0.053	0.773	0.013	0.04	0	0.093	0.053	0.747	0	0.107	0	5: V05- 8 Month Follow Up	300	2: Asian	18	0	4	37	160	2 - MCD	DxAssign3	1: Male												1.5	1.6	25.15589569	136.9720878	0	0
56		22		15061	0.4015	-0.0102	-0.516	2.94E-06	2.12E-08	0.12	0.053	0.773	0.013	0.04	0	0.093	0.053	0.747	0	0.107	0	7: V07- 18 Month Follow Up	665	2: Asian	18	0	4	37	160	2 - MCD	DxAssign3	1: Male												1.3	1.6	23.58450719	131.5530185	0	0
56		22		15061	0.4015	-0.0102	-0.516	2.94E-06	2.12E-08	0.12	0.053	0.773	0.013	0.04	0	0.093	0.053	0.747	0	0.107	0	10: V10- 36 Month Follow Up	1120	2: Asian	18	0	4	37	160	2 - MCD	DxAssign3	1: Male												4.4	1.6	24.28097534	131.1284185	0	0
57	1: Yes	35	19212	11710	0.4821	0.8097	0.166	4.09E-06	3.35E-08	0.168	0.104	0.672	0	0.056	0	0.169	0.064	0.734	0	0.032	0																						No baseline visit					2	1
58		33		18327	0.5644	0.1976	-0.6618	3.47E-06	2.27E-08	0.079	0.048	0.833	0.0079	0.032	0	0.176	0.048	0.68	0	0.096	0	2: V02- Baseline	28	5: White	30	0	29	46		4 - FSGS	DxAssign3	1: Male												4.4	1.831212011	28.40816327	117.4928537	1	1
58		33		18327	0.5644	0.1976	-0.6618	3.47E-06	2.27E-08	0.079	0.048	0.833	0.0079	0.032	0	0.176	0.048	0.68	0	0.096	0	4: V04- 4 Month Follow Up	159	5: White	30	0	29	46		4 - FSGS	DxAssign3	1: Male												N	1.831212011	28.40909091	115.2677619	1	1
58		33		18327	0.5644	0.1976	-0.6618	3.47E-06	2.27E-08	0.079	0.048	0.833	0.0079	0.032	0	0.176	0.048	0.68	0	0.096	0	5: V05- 8 Month Follow Up	308	5: White	30	0	29	46		4 - FSGS	DxAssign3	1: Male												N	1.831212011	26.14927686	119.2622219	1	1
58		33		18327	0.5644	0.1976	-0.6618	3.47E-06	2.27E-08	0.079	0.048	0.833	0.0079	0.032	0	0.176	0.048	0.68	0	0.096	0	6: V06- 1 Year Follow Up	406	5: White	30	0	29	46		4 - FSGS	DxAssign3	1: Male												N	1.831212011	27.76342975	114.9997972	1	1
58		33		18327	0.5644	0.1976	-0.6618	3.47E-06	2.27E-08	0.079	0.048	0.833	0.0079	0.032	0	0.176	0.048	0.68	0	0.096	0	7: V07- 18 Month Follow Up	586	5: White	30	0	29	46		4 - FSGS	DxAssign3	1: Male												N	1.831212011	27.1177686	121.5696317	1	1
58		33		18327	0.5644	0.1976	-0.6618	3.47E-06	2.27E-08	0.079	0.048	0.833	0.0079	0.032	0	0.176	0.048	0.68	0	0.096	0	8: V08- 2 Year Follow Up	733	5: White	30	0	29	46		4 - FSGS	DxAssign3	1: Male												N	1.831212011	28.66735537	121.5696317	1	1
58		33		18327	0.5644	0.1976	-0.6618	3.47E-06	2.27E-08	0.079	0.048	0.833	0.0079	0.032	0	0.176	0.048	0.68	0	0.096	0	9: V09- 30 Month Follow Up	923	5: White	30	0	29	46		4 - FSGS	DxAssign3	1: Male												N	1.831212011	30.53977273	111.8928085	1	1
58		33		18327	0.5644	0.1976	-0.6618	3.47E-06	2.27E-08	0.079	0.048	0.833	0.0079	0.032	0	0.176	0.048	0.68	0	0.096	0	10: V10- 36 Month Follow Up	1120	5: White	30	0	29	46		4 - FSGS	DxAssign3	1: Male												N	1.831212011	31.05306122	100.8860646	1	1
58		33		18327	0.5644	0.1976	-0.6618	3.47E-06	2.27E-08	0.079	0.048	0.833	0.0079	0.032	0	0.176	0.048	0.68	0	0.096	0	11: V11- 42 Month Follow Up	1394	5: White	30	0	29	46		4 - FSGS	DxAssign3	1: Male												N	1.831212011	33.05785124		1	1
59		42		17240	0.5151	-0.0774	-1.0613	2.70E-06	1.82E-08	0.224	0.024	0.648	0.064	0.04	0	0.267	0.03	0.585	0.007	0.037	0	2: V02- Baseline	8	5: White	71	0	72	36	-13	1 - MN	DxAssign3	1: Male												1.7	7.1	26.36560303	72.74024259	13	13
59		42		17240	0.5151	-0.0774	-1.0613	2.70E-06	1.82E-08	0.224	0.024	0.648	0.064	0.04	0	0.267	0.03	0.585	0.007	0.037	0	4: V04- 4 Month Follow Up	112	5: White	71	0	72	36	-13	1 - MN	DxAssign3	1: Male												2.1	7.1	24.05693475	86.82944286	13	13
59		42		17240	0.5151	-0.0774	-1.0613	2.70E-06	1.82E-08	0.224	0.024	0.648	0.064	0.04	0	0.267	0.03	0.585	0.007	0.037	0	5: V05- 8 Month Follow Up	244	5: White	71	0	72	36	-13	1 - MN	DxAssign3	1: Male												3.2	7.1	24.39105884	87.04974379	13	13
59		42		17240	0.5151	-0.0774	-1.0613	2.70E-06	1.82E-08	0.224	0.024	0.648	0.064	0.04	0	0.267	0.03	0.585	0.007	0.037	0	6: V06- 1 Year Follow Up	378	5: White	71	0	72	36	-13	1 - MN	DxAssign3	1: Male												3.2	7.1	24.39105884	85.8175867	13	13
59		42		17240	0.5151	-0.0774	-1.0613	2.70E-06	1.82E-08	0.224	0.024	0.648	0.064	0.04	0	0.267	0.03	0.585	0.007	0.037	0	7: V07- 18 Month Follow Up	561	5: White	71	0	72	36	-13	1 - MN	DxAssign3	1: Male												4	7.1	24.39105884	80.67382027	13	13
59		42		17240	0.5151	-0.0774	-1.0613	2.70E-06	1.82E-08	0.224	0.024	0.648	0.064	0.04	0	0.267	0.03	0.585	0.007	0.037	0	8: V08- 2 Year Follow Up	757	5: White	71	0	72	36	-13	1 - MN	DxAssign3	1: Male												3.8	7.1	24.72518293	79.09073435	13	13
59		42		17240	0.5151	-0.0774	-1.0613	2.70E-06	1.82E-08	0.224	0.024	0.648	0.064	0.04	0	0.267	0.03	0.585	0.007	0.037	0	9: V09- 30 Month Follow Up	904	5: White	71	0	72	36	-13	1 - MN	DxAssign3	1: Male												4.1	7.1	24.72518293	69.27852867	13	13
59		42		17240	0.5151	-0.0774	-1.0613	2.70E-06	1.82E-08	0.224	0.024	0.648	0.064	0.04	0	0.267	0.03	0.585	0.007	0.037	0	10: V10- 36 Month Follow Up	1107	5: White	71	0	72	36	-13	1 - MN	DxAssign3	1: Male												4.4	7.1	24.22399679	73.81467216	13	13
60		10		23020	0.2506	0.0631	-0.7338	1.23E-06	7.17E-09	0.236	0.138	0.455	0.065	0.049	0.057	0.216	0.144	0.6	0	0.04	0	2: V02- Baseline	69	3: Black	19	0	16	43	37	3 - Other	DxAssign3	1: Male												N	1.3	31.56167151	94.30153571	13	11
60		10		23020	0.2506	0.0631	-0.7338	1.23E-06	7.17E-09	0.236	0.138	0.455	0.065	0.049	0.057	0.216	0.144	0.6	0	0.04	0	4: V04- 4 Month Follow Up	154	3: Black	19	0	16	43	37	3 - Other	DxAssign3	1: Male												N	1.3	31.21911888	78.54630571	13	11
60		10		23020	0.2506	0.0631	-0.7338	1.23E-06	7.17E-09	0.236	0.138	0.455	0.065	0.049	0.057	0.216	0.144	0.6	0	0.04	0	5: V05- 8 Month Follow Up	226	3: Black	19	0	16	43	37	3 - Other	DxAssign3	1: Male												4.7	1.3	31.83421242	78.54630571	13	11
60		10		23020	0.2506	0.0631	-0.7338	1.23E-06	7.17E-09	0.236	0.138	0.455	0.065	0.049	0.057	0.216	0.144	0.6	0	0.04	0	6: V06- 1 Year Follow Up	341	3: Black	19	0	16	43	37	3 - Other	DxAssign3	1: Male												N	1.3	31.97205102	93.04894176	13	11
60		10		23020	0.2506	0.0631	-0.7338	1.23E-06	7.17E-09	0.236	0.138	0.455	0.065	0.049	0.057	0.216	0.144	0.6	0	0.04	0	7: V07- 18 Month Follow Up	600	3: Black	19	0	16	43	37	3 - Other	DxAssign3	1: Male												5	1.3	32.20111574	84.22160039	13	11
60		10		23020	0.2506	0.0631	-0.7338	1.23E-06	7.17E-09	0.236	0.138	0.455	0.065	0.049	0.057	0.216	0.144	0.6	0	0.04	0	8: V08- 2 Year Follow Up	813	3: Black	19	0	16	43	37	3 - Other	DxAssign3	1: Male												N	1.3	32.45219657	74.51762399	13	11
60		10		23020	0.2506	0.0631	-0.7338	1.23E-06	7.17E-09	0.236	0.138	0.455	0.065	0.049	0.057	0.216	0.144	0.6	0	0.04	0	10: V10- 36 Month Follow Up	1176	3: Black	19	0	16	43	37	3 - Other	DxAssign3	1: Male												4.6	1.3	33.99153872	70.81299749	13	11
60		10		23020	0.2506	0.0631	-0.7338	1.23E-06	7.17E-09	0.236	0.138	0.455	0.065	0.049	0.057	0.216	0.144	0.6	0	0.04	0	11: V11- 42 Month Follow Up	1303	3: Black	19	0	16	43	37	3 - Other	DxAssign3	1: Male												4.8	1.3	34.32991603	84.72291611	13	11
61		20		17449	0.4258	-0.0107	-1.0174	2.50E-06	1.67E-08	0.095	0.151	0.667	0.0079	0.0794	0	0.1452	0.056	0.758	0	0.04	0	2: V02- Baseline	56	3: Black	66	0	65	38	14	4 - FSGS	DxAssign3	1: Male												4.4	0.565109948	29.35752192	104.729193	3	0
61		20		17449	0.4258	-0.0107	-1.0174	2.50E-06	1.67E-08	0.095	0.151	0.667	0.0079	0.0794	0	0.1452	0.056	0.758	0	0.04	0	4: V04- 4 Month Follow Up	188	3: Black	66	0	65	38	14	4 - FSGS	DxAssign3	1: Male												4.3	0.565109948	28.60476495	89.93335017	3	0
61		20		17449	0.4258	-0.0107	-1.0174	2.50E-06	1.67E-08	0.095	0.151	0.667	0.0079	0.0794	0	0.1452	0.056	0.758	0	0.04	0	5: V05- 8 Month Follow Up	301	3: Black	66	0	65	38	14	4 - FSGS	DxAssign3	1: Male												4.3	0.565109948	28.7176785	91.50291718	3	0
61		20		17449	0.4258	-0.0107	-1.0174	2.50E-06	1.67E-08	0.095	0.151	0.667	0.0079	0.0794	0	0.1452	0.056	0.758	0	0.04	0	6: V06- 1 Year Follow Up	428	3: Black	66	0	65	38	14	4 - FSGS	DxAssign3	1: Male												N	0.565109948	28.98114344	91.04819433	3	0
61		20		17449	0.4258	-0.0107	-1.0174	2.50E-06	1.67E-08	0.095	0.151	0.667	0.0079	0.0794	0	0.1452	0.056	0.758	0	0.04	0	7: V07- 18 Month Follow Up	582	3: Black	66	0	65	38	14	4 - FSGS	DxAssign3	1: Male												N	0.565109948	28.19074862	75.70077891	3	0
61		20		17449	0.4258	-0.0107	-1.0174	2.50E-06	1.67E-08	0.095	0.151	0.667	0.0079	0.0794	0	0.1452	0.056	0.758	0	0.04	0	8: V08- 2 Year Follow Up	812	3: Black	66	0	65	38	14	4 - FSGS	DxAssign3	1: Male												N	0.565109948	28.7176785		3	0
61		20		17449	0.4258	-0.0107	-1.0174	2.50E-06	1.67E-08	0.095	0.151	0.667	0.0079	0.0794	0	0.1452	0.056	0.758	0	0.04	0	9: V09- 30 Month Follow Up	945	3: Black	66	0	65	38	14	4 - FSGS	DxAssign3	1: Male												N	0.565109948	28.98114344		3	0
61		20		17449	0.4258	-0.0107	-1.0174	2.50E-06	1.67E-08	0.095	0.151	0.667	0.0079	0.0794	0	0.1452	0.056	0.758	0	0.04	0	10: V10- 36 Month Follow Up	1155	3: Black	66	0	65	38	14	4 - FSGS	DxAssign3	1: Male												N	0.565109948	28.68004065		3	0
62	1: Yes	14		18736	0.3673	-0.0178	-0.2092	2.76E-06	1.79E-08	0.376	0.04	0.4	0.168	0.016	0	0.28	0.024	0.592	0.04	0.064	0	2: V02- Baseline	42	3: Black	13	1	N	2		2 - MCD	DxAssign	2: Female				1							4: Reached ESRD by V2: Baseline visit	3.2	6.12	45.09315296	61.5
63		10	32963	21338	0.5983	0.0525	-1.5374	1.64E-06	9.95E-09	0.2	0.064	0.728	0.008	0	0	0.192	0.032	0.752	0	0.024	0	2: V02- Baseline	0	5: White	41	0	41	47	2	4 - FSGS	DxAssign3	2: Female												3.9	1.625	26.56434475	91.57434375	5	4
63		10	32963	21338	0.5983	0.0525	-1.5374	1.64E-06	9.95E-09	0.2	0.064	0.728	0.008	0	0	0.192	0.032	0.752	0	0.024	0	4: V04- 4 Month Follow Up	127	5: White	41	0	41	47	2	4 - FSGS	DxAssign3	2: Female												N	1.625	28.67262608	89.57781607	5	4
63		10	32963	21338	0.5983	0.0525	-1.5374	1.64E-06	9.95E-09	0.2	0.064	0.728	0.008	0	0	0.192	0.032	0.752	0	0.024	0	6: V06- 1 Year Follow Up	306	5: White	41	0	41	47	2	4 - FSGS	DxAssign3	2: Female												N	1.625	27.40765728		5	4
63		10	32963	21338	0.5983	0.0525	-1.5374	1.64E-06	9.95E-09	0.2	0.064	0.728	0.008	0	0	0.192	0.032	0.752	0	0.024	0	7: V07- 18 Month Follow Up	502	5: White	41	0	41	47	2	4 - FSGS	DxAssign3	2: Female												N	1.625	28.75555556	93.10344086	5	4
63		10	32963	21338	0.5983	0.0525	-1.5374	1.64E-06	9.95E-09	0.2	0.064	0.728	0.008	0	0	0.192	0.032	0.752	0	0.024	0	8: V08- 2 Year Follow Up	712	5: White	41	0	41	47	2	4 - FSGS	DxAssign3	2: Female												3.9	1.625	28.31111111	75.26831981	5	4
63		10	32963	21338	0.5983	0.0525	-1.5374	1.64E-06	9.95E-09	0.2	0.064	0.728	0.008	0	0	0.192	0.032	0.752	0	0.024	0	9: V09- 30 Month Follow Up	866	5: White	41	0	41	47	2	4 - FSGS	DxAssign3	2: Female												N	1.625	25.47346514	79.90570806	5	4
63		10	32963	21338	0.5983	0.0525	-1.5374	1.64E-06	9.95E-09	0.2	0.064	0.728	0.008	0	0	0.192	0.032	0.752	0	0.024	0	10: V10- 36 Month Follow Up	1070	5: White	41	0	41	47	2	4 - FSGS	DxAssign3	2: Female												N	1.625	24.91467631	60.34785991	5	4
63		10	32963	21338	0.5983	0.0525	-1.5374	1.64E-06	9.95E-09	0.2	0.064	0.728	0.008	0	0	0.192	0.032	0.752	0	0.024	0	12	1441	5: White	41	0	41	47	2	4 - FSGS	DxAssign3	2: Female												3.9	1.625	24.80757112	55.08968981	5	4
64		18	25775	23353	0.5082	-0.2067	-1.02	2.54E-06	1.48E-08	0.105	0.072	0.726	0.016	0.081	0	0.184	0.128	0.632	0.024	0.032	0	2: V02- Baseline	28	3: Black	13	1	12	25	14	1 - MN	DxAssign3	2: Female												2.7	7.87	32.04994797	105.9166667	4	4
64		18	25775	23353	0.5082	-0.2067	-1.02	2.54E-06	1.48E-08	0.105	0.072	0.726	0.016	0.081	0	0.184	0.128	0.632	0.024	0.032	0	4: V04- 4 Month Follow Up	203	3: Black	13	1	12	25	14	1 - MN	DxAssign3	2: Female												4.2	7.87	31.62421994	95.66666667	4	4
64		18	25775	23353	0.5082	-0.2067	-1.02	2.54E-06	1.48E-08	0.105	0.072	0.726	0.016	0.081	0	0.184	0.128	0.632	0.024	0.032	0	5: V05- 8 Month Follow Up	294	3: Black	13	1	12	25	14	1 - MN	DxAssign3	2: Female												N	7.87	30.8012487	93.45588235	4	4
64		18	25775	23353	0.5082	-0.2067	-1.02	2.54E-06	1.48E-08	0.105	0.072	0.726	0.016	0.081	0	0.184	0.128	0.632	0.024	0.032	0	8: V08- 2 Year Follow Up	771	3: Black	13	1	12	25	14	1 - MN	DxAssign3	2: Female												4.3	7.87	32.86391087	100.45	4	4
65		15	28085	20062	0.3925	0.2447	1.6783	2.99E-06	1.87E-08	0.307	0.173	0.48	0.013	0	0.027	0.2	0.027	0.76	0.013	0	0	2: V02- Baseline	27	3: Black	12	1	12	31	1	4 - FSGS	DxAssign3	2: Female												2	10.62	17.4817898	113.4821429	9	8
65		15	28085	20062	0.3925	0.2447	1.6783	2.99E-06	1.87E-08	0.307	0.173	0.48	0.013	0	0.027	0.2	0.027	0.76	0.013	0	0	5: V05- 8 Month Follow Up	232	3: Black	12	1	12	31	1	4 - FSGS	DxAssign3	2: Female												4.4	10.62	22.3954553	118.6679245	9	8
65		15	28085	20062	0.3925	0.2447	1.6783	2.99E-06	1.87E-08	0.307	0.173	0.48	0.013	0	0.027	0.2	0.027	0.76	0.013	0	0	6: V06- 1 Year Follow Up	421	3: Black	12	1	12	31	1	4 - FSGS	DxAssign3	2: Female												N	10.62	21.09662862	126.4568628	9	8
65		15	28085	20062	0.3925	0.2447	1.6783	2.99E-06	1.87E-08	0.307	0.173	0.48	0.013	0	0.027	0.2	0.027	0.76	0.013	0	0	7: V07- 18 Month Follow Up	518	3: Black	12	1	12	31	1	4 - FSGS	DxAssign3	2: Female													10.62			9	8
65		15	28085	20062	0.3925	0.2447	1.6783	2.99E-06	1.87E-08	0.307	0.173	0.48	0.013	0	0.027	0.2	0.027	0.76	0.013	0	0	8: V08- 2 Year Follow Up	757	3: Black	12	1	12	31	1	4 - FSGS	DxAssign3	2: Female												N	10.62	19.98640156	106.666129	9	8
65		15	28085	20062	0.3925	0.2447	1.6783	2.99E-06	1.87E-08	0.307	0.173	0.48	0.013	0	0.027	0.2	0.027	0.76	0.013	0	0	9: V09- 30 Month Follow Up	953	3: Black	12	1	12	31	1	4 - FSGS	DxAssign3	2: Female												4.1	10.62	25.15335057	104.7777778	9	8
66		32	18579	11224	0.4528	0.0869	-0.8427	3.48E-06	2.91E-08	0.16	0.04	0.784	0	0.016	0	0.2	0.064	0.704	0	0.032	0	2: V02- Baseline	16	3: Black	25	0	25	37	1	2 - MCD	DxAssign3	1: Male												N	2.85	25.72755521	107.5645584	5	2
66		32	18579	11224	0.4528	0.0869	-0.8427	3.48E-06	2.91E-08	0.16	0.04	0.784	0	0.016	0	0.2	0.064	0.704	0	0.032	0	5: V05- 8 Month Follow Up	245	3: Black	25	0	25	37	1	2 - MCD	DxAssign3	1: Male													2.85	26.06167931	107.293087	5	2
66		32	18579	11224	0.4528	0.0869	-0.8427	3.48E-06	2.91E-08	0.16	0.04	0.784	0	0.016	0	0.2	0.064	0.704	0	0.032	0	7: V07- 18 Month Follow Up	604	3: Black	25	0	25	37	1	2 - MCD	DxAssign3	1: Male													2.85			5	2
66		32	18579	11224	0.4528	0.0869	-0.8427	3.48E-06	2.91E-08	0.16	0.04	0.784	0	0.016	0	0.2	0.064	0.704	0	0.032	0	8: V08- 2 Year Follow Up	737	3: Black	25	0	25	37	1	2 - MCD	DxAssign3	1: Male													2.85	25.96765385		5	2
66		32	18579	11224	0.4528	0.0869	-0.8427	3.48E-06	2.91E-08	0.16	0.04	0.784	0	0.016	0	0.2	0.064	0.704	0	0.032	0	9: V09- 30 Month Follow Up	940	3: Black	25	0	25	37	1	2 - MCD	DxAssign3	1: Male													2.85	26.13568578		5	2
66		32	18579	11224	0.4528	0.0869	-0.8427	3.48E-06	2.91E-08	0.16	0.04	0.784	0	0.016	0	0.2	0.064	0.704	0	0.032	0	10: V10- 36 Month Follow Up	1119	3: Black	25	0	25	37	1	2 - MCD	DxAssign3	1: Male													2.85	26.70291057		5	2
67		20	21805	19728	0.406	0.1262	-0.734	2.69E-06	1.70E-08	0.32	0.04	0.472	0.12	0.048	0	0.32	0.072	0.528	0.024	0.056	0	2: V02- Baseline	17	5: White	63	0	63	41	0	4 - FSGS	DxAssign3	1: Male												1.9	8.669166667	28.3446712	42.28496115	18	12
67		20	21805	19728	0.406	0.1262	-0.734	2.69E-06	1.70E-08	0.32	0.04	0.472	0.12	0.048	0	0.32	0.072	0.528	0.024	0.056	0	4: V04- 4 Month Follow Up	136	5: White	63	0	63	41	0	4 - FSGS	DxAssign3	1: Male												3.4	8.669166667	29.05328798	58.20325197	18	12
67		20	21805	19728	0.406	0.1262	-0.734	2.69E-06	1.70E-08	0.32	0.04	0.472	0.12	0.048	0	0.32	0.072	0.528	0.024	0.056	0	5: V05- 8 Month Follow Up	282	5: White	63	0	63	41	0	4 - FSGS	DxAssign3	1: Male												N	8.669166667	30.75396825	64.16732487	18	12
67		20	21805	19728	0.406	0.1262	-0.734	2.69E-06	1.70E-08	0.32	0.04	0.472	0.12	0.048	0	0.32	0.072	0.528	0.024	0.056	0	6: V06- 1 Year Follow Up	395	5: White	63	0	63	41	0	4 - FSGS	DxAssign3	1: Male												3.9	8.669166667	32.80895692	45.54846987	18	12
67		20	21805	19728	0.406	0.1262	-0.734	2.69E-06	1.70E-08	0.32	0.04	0.472	0.12	0.048	0	0.32	0.072	0.528	0.024	0.056	0	7: V07- 18 Month Follow Up	556	5: White	63	0	63	41	0	4 - FSGS	DxAssign3	1: Male												3.7	8.669166667	32.56094104	63.07675347	18	12
67		20	21805	19728	0.406	0.1262	-0.734	2.69E-06	1.70E-08	0.32	0.04	0.472	0.12	0.048	0	0.32	0.072	0.528	0.024	0.056	0	8: V08- 2 Year Follow Up	723	5: White	63	0	63	41	0	4 - FSGS	DxAssign3	1: Male												3.7	8.669166667	33.55300454	53.27036142	18	12
67		20	21805	19728	0.406	0.1262	-0.734	2.69E-06	1.70E-08	0.32	0.04	0.472	0.12	0.048	0	0.32	0.072	0.528	0.024	0.056	0	9: V09- 30 Month Follow Up	960	5: White	63	0	63	41	0	4 - FSGS	DxAssign3	1: Male												4.3	8.669166667	33.73015873	56.85794962	18	12
67		20	21805	19728	0.406	0.1262	-0.734	2.69E-06	1.70E-08	0.32	0.04	0.472	0.12	0.048	0	0.32	0.072	0.528	0.024	0.056	0	10: V10- 36 Month Follow Up	1079	5: White	63	0	63	41	0	4 - FSGS	DxAssign3	1: Male												N	8.669166667	33.16326531		18	12
67		20	21805	19728	0.406	0.1262	-0.734	2.69E-06	1.70E-08	0.32	0.04	0.472	0.12	0.048	0	0.32	0.072	0.528	0.024	0.056	0	11: V11- 42 Month Follow Up	1250	5: White	63	0	63	41	0	4 - FSGS	DxAssign3	1: Male												4.1	8.669166667	34.50963719	60.96617108	18	12
68		17		23174	0.4137	-0.3876	-0.97	2.59E-06	1.51E-08	0.12	0.056	0.792	0.016	0.016	0	0.096	0.088	0.768	0	0.048	0	2: V02- Baseline	0	5: White	46	0	43	14	34	4 - FSGS	DxAssign3	1: Male												N	0.854565605	39.18367347	106.5837195	3	3
68		17		23174	0.4137	-0.3876	-0.97	2.59E-06	1.51E-08	0.12	0.056	0.792	0.016	0.016	0	0.096	0.088	0.768	0	0.048	0	4: V04- 4 Month Follow Up	168	5: White	46	0	43	14	34	4 - FSGS	DxAssign3	1: Male												N	0.854565605	37.55102041	107.1292909	3	3
68		17		23174	0.4137	-0.3876	-0.97	2.59E-06	1.51E-08	0.12	0.056	0.792	0.016	0.016	0	0.096	0.088	0.768	0	0.048	0	6: V06- 1 Year Follow Up	434	5: White	46	0	43	14	34	4 - FSGS	DxAssign3	1: Male												N	0.854565605	39.18367347	110.459168	3	3
69		43	15288	14241	0.5168	-0.1695	-1.3189	2.37E-06	1.76E-08	0.136	0.152	0.632	0.008	0.072	0	0.128	0.128	0.616	0	0.128	0	2: V02- Baseline	16	5: White	24	0	24	9	0	2 - MCD	DxAssign3	1: Male												2.1	7.46	24.61810378	104.8770035	1	1
69		43	15288	14241	0.5168	-0.1695	-1.3189	2.37E-06	1.76E-08	0.136	0.152	0.632	0.008	0.072	0	0.128	0.128	0.616	0	0.128	0	4: V04- 4 Month Follow Up	134	5: White	24	0	24	9	0	2 - MCD	DxAssign3	1: Male												4.7	7.46	23.88844098	91.44830939	1	1
69		43	15288	14241	0.5168	-0.1695	-1.3189	2.37E-06	1.76E-08	0.136	0.152	0.632	0.008	0.072	0	0.128	0.128	0.616	0	0.128	0	5: V05- 8 Month Follow Up	268	5: White	24	0	24	9	0	2 - MCD	DxAssign3	1: Male												N	7.46	25.71739837	113.0234853	1	1
70		16	21205	18579	0.3029	-0.2183	-0.7281	2.54E-06	1.65E-08	0.216	0.064	0.552	0.112	0.056	0	0.288	0.04	0.584	0.016	0.072	0	2: V02- Baseline	8	3: Black	17	1	17	29	0	4 - FSGS	DxAssign3	2: Female												1.4	2.248	32.54689181	77.08953488	18	16
70		16	21205	18579	0.3029	-0.2183	-0.7281	2.54E-06	1.65E-08	0.216	0.064	0.552	0.112	0.056	0	0.288	0.04	0.584	0.016	0.072	0	4: V04- 4 Month Follow Up	132	3: Black	17	1	17	29	0	4 - FSGS	DxAssign3	2: Female												2.9	2.248	31.62811449	68.38969072	18	16
70		16	21205	18579	0.3029	-0.2183	-0.7281	2.54E-06	1.65E-08	0.216	0.064	0.552	0.112	0.056	0	0.288	0.04	0.584	0.016	0.072	0	5: V05- 8 Month Follow Up	230	3: Black	17	1	17	29	0	4 - FSGS	DxAssign3	2: Female												3.2	2.248	32.33888427	85.26481758	18	16
70		16	21205	18579	0.3029	-0.2183	-0.7281	2.54E-06	1.65E-08	0.216	0.064	0.552	0.112	0.056	0	0.288	0.04	0.584	0.016	0.072	0	6: V06- 1 Year Follow Up	474	3: Black	17	1	17	29	0	4 - FSGS	DxAssign3	2: Female												3.4	2.248	34.29355281	60.40514542	18	16
70		16	21205	18579	0.3029	-0.2183	-0.7281	2.54E-06	1.65E-08	0.216	0.064	0.552	0.112	0.056	0	0.288	0.04	0.584	0.016	0.072	0	7: V07- 18 Month Follow Up	588	3: Black	17	1	17	29	0	4 - FSGS	DxAssign3	2: Female												3.4	2.248	35	63.53760826	18	16
70		16	21205	18579	0.3029	-0.2183	-0.7281	2.54E-06	1.65E-08	0.216	0.064	0.552	0.112	0.056	0	0.288	0.04	0.584	0.016	0.072	0	8: V08- 2 Year Follow Up	707	3: Black	17	1	17	29	0	4 - FSGS	DxAssign3	2: Female												3.4	2.248	34.1422013	72.72477497	18	16
70		16	21205	18579	0.3029	-0.2183	-0.7281	2.54E-06	1.65E-08	0.216	0.064	0.552	0.112	0.056	0	0.288	0.04	0.584	0.016	0.072	0	9: V09- 30 Month Follow Up	903	3: Black	17	1	17	29	0	4 - FSGS	DxAssign3	2: Female												3.8	2.248	33.828125	66.33917161	18	16
71		17		23999	0.6055	0.8246	0.3947	1.09E-06	6.21E-09	0.248	0.048	0.408	0.272	0.024	0	0.296	0.096	0.44	0.168	0	0	2: V02- Baseline	0	3: Black	29	0	0.083333333	51		4 - FSGS	DxAssign3	1: Male												4.6	1.896	24.53512397	38.94977366	25	23
71		17		23999	0.6055	0.8246	0.3947	1.09E-06	6.21E-09	0.248	0.048	0.408	0.272	0.024	0	0.296	0.096	0.44	0.168	0	0	6: V06- 1 Year Follow Up	341	3: Black	29	0	0.083333333	51		4 - FSGS	DxAssign3	1: Male												N	1.896	24.81632653	35.78942458	25	23
71		17		23999	0.6055	0.8246	0.3947	1.09E-06	6.21E-09	0.248	0.048	0.408	0.272	0.024	0	0.296	0.096	0.44	0.168	0	0	7: V07- 18 Month Follow Up	556	3: Black	29	0	0.083333333	51		4 - FSGS	DxAssign3	1: Male												N	1.896	24.87404071	36.28424797	25	23
71		17		23999	0.6055	0.8246	0.3947	1.09E-06	6.21E-09	0.248	0.048	0.408	0.272	0.024	0	0.296	0.096	0.44	0.168	0	0	8: V08- 2 Year Follow Up	710	3: Black	29	0	0.083333333	51		4 - FSGS	DxAssign3	1: Male												N	1.896	24.5877551	38.91626116	25	23
71		17		23999	0.6055	0.8246	0.3947	1.09E-06	6.21E-09	0.248	0.048	0.408	0.272	0.024	0	0.296	0.096	0.44	0.168	0	0	12	1536	3: Black	29	0	0.083333333	51		4 - FSGS	DxAssign3	1: Male												N	1.896	25.69731405		25	23
72		29	12494	13854	0.341	-0.5749	-0.7609	3.42E-06	2.58E-08	0.1666	0.1111	0.619	0.024	0.079	0	0.248	0.112	0.504	0.04	0.096	0	2: V02- Baseline	13	5: White	14	1	13	30	10	2 - MCD	DxAssign3	2: Female												4.6	0.512	19.57168128	104.421875	8	4
72		29	12494	13854	0.341	-0.5749	-0.7609	3.42E-06	2.58E-08	0.1666	0.1111	0.619	0.024	0.079	0	0.248	0.112	0.504	0.04	0.096	0	4: V04- 4 Month Follow Up	139	5: White	14	1	13	30	10	2 - MCD	DxAssign3	2: Female												N	0.512	19.94805977	126.0943396	8	4
72		29	12494	13854	0.341	-0.5749	-0.7609	3.42E-06	2.58E-08	0.1666	0.1111	0.619	0.024	0.079	0	0.248	0.112	0.504	0.04	0.096	0	6: V06- 1 Year Follow Up	384	5: White	14	1	13	30	10	2 - MCD	DxAssign3	2: Female												4.7	0.512	20.96428168	119.3392857	8	4
72		29	12494	13854	0.341	-0.5749	-0.7609	3.42E-06	2.58E-08	0.1666	0.1111	0.619	0.024	0.079	0	0.248	0.112	0.504	0.04	0.096	0	7: V07- 18 Month Follow Up	538	5: White	14	1	13	30	10	2 - MCD	DxAssign3	2: Female												N	0.512	21.98050359	94.12676056	8	4
72		29	12494	13854	0.341	-0.5749	-0.7609	3.42E-06	2.58E-08	0.1666	0.1111	0.619	0.024	0.079	0	0.248	0.112	0.504	0.04	0.096	0	8: V08- 2 Year Follow Up	727	5: White	14	1	13	30	10	2 - MCD	DxAssign3	2: Female												N	0.512	21.88367983	98.58088235	8	4
72		29	12494	13854	0.341	-0.5749	-0.7609	3.42E-06	2.58E-08	0.1666	0.1111	0.619	0.024	0.079	0	0.248	0.112	0.504	0.04	0.096	0	9: V09- 30 Month Follow Up	909	5: White	14	1	13	30	10	2 - MCD	DxAssign3	2: Female												3.9	0.512	19.45215984	119.7053571	8	4
73	1: Yes	14		24713	0.4128	0.1142	-0.9573	1.77E-06	9.98E-09	0.1857	0.071	0.55	0.093	0.093	0.007	0.32	0.113	0.507	0.027	0.033	0	2: V02- Baseline	40	5: White	39	0	19	32	234	4 - FSGS	DxAssign3	2: Female			1								3: Previous biopsy	N	2.021991252	19.46740129	41.10251842	31	28
73	1: Yes	14		24713	0.4128	0.1142	-0.9573	1.77E-06	9.98E-09	0.1857	0.071	0.55	0.093	0.093	0.007	0.32	0.113	0.507	0.027	0.033	0	4: V04- 4 Month Follow Up	152	5: White	39	0	19	32	234	4 - FSGS	DxAssign3	2: Female			1								3: Previous biopsy	3.2	2.021991252	20.27548209	42.40520553	31	28
73	1: Yes	14		24713	0.4128	0.1142	-0.9573	1.77E-06	9.98E-09	0.1857	0.071	0.55	0.093	0.093	0.007	0.32	0.113	0.507	0.027	0.033	0	5: V05- 8 Month Follow Up	301	5: White	39	0	19	32	234	4 - FSGS	DxAssign3	2: Female			1								3: Previous biopsy	N	2.021991252	20.56932966	38.42381069	31	28
73	1: Yes	14		24713	0.4128	0.1142	-0.9573	1.77E-06	9.98E-09	0.1857	0.071	0.55	0.093	0.093	0.007	0.32	0.113	0.507	0.027	0.033	0	6: V06- 1 Year Follow Up	420	5: White	39	0	19	32	234	4 - FSGS	DxAssign3	2: Female			1								3: Previous biopsy	3	2.021991252	20.2020202	30.64410851	31	28
73	1: Yes	14		24713	0.4128	0.1142	-0.9573	1.77E-06	9.98E-09	0.1857	0.071	0.55	0.093	0.093	0.007	0.32	0.113	0.507	0.027	0.033	0	7: V07- 18 Month Follow Up	557	5: White	39	0	19	32	234	4 - FSGS	DxAssign3	2: Female			1								3: Previous biopsy	3.1	2.021991252	20.2020202	26.27503226	31	28
73	1: Yes	14		24713	0.4128	0.1142	-0.9573	1.77E-06	9.98E-09	0.1857	0.071	0.55	0.093	0.093	0.007	0.32	0.113	0.507	0.027	0.033	0	8: V08- 2 Year Follow Up	801	5: White	39	0	19	32	234	4 - FSGS	DxAssign3	2: Female			1								3: Previous biopsy	3.1	2.021991252	20.09182737	34.65747366	31	28
73	1: Yes	14		24713	0.4128	0.1142	-0.9573	1.77E-06	9.98E-09	0.1857	0.071	0.55	0.093	0.093	0.007	0.32	0.113	0.507	0.027	0.033	0	9: V09- 30 Month Follow Up	957	5: White	39	0	19	32	234	4 - FSGS	DxAssign3	2: Female			1								3: Previous biopsy	2.8	2.021991252	20.01836547	28.08771956	31	28
74	1: Yes	44	10086	16209	0.4886	-0.2726	-1.0214	3.63E-06	2.53E-08	0.184	0.088	0.624	0.024	0.08	0	0.216	0.192	0.504	0	0.088	0	2: V02- Baseline	7	5: White	50	0	41	48	109	1 - MN	DxAssign3	1: Male			1								3: Previous biopsy	C	10.27	33.33333333	89.52996317	18	13
74	1: Yes	44	10086	16209	0.4886	-0.2726	-1.0214	3.63E-06	2.53E-08	0.184	0.088	0.624	0.024	0.08	0	0.216	0.192	0.504	0	0.088	0	4: V04- 4 Month Follow Up	126	5: White	50	0	41	48	109	1 - MN	DxAssign3	1: Male			1								3: Previous biopsy	3.3	10.27	30.86419753	77.86046175	18	13
74	1: Yes	44	10086	16209	0.4886	-0.2726	-1.0214	3.63E-06	2.53E-08	0.184	0.088	0.624	0.024	0.08	0	0.216	0.192	0.504	0	0.088	0	5: V05- 8 Month Follow Up	301	5: White	50	0	41	48	109	1 - MN	DxAssign3	1: Male			1								3: Previous biopsy	4.2	10.27	27.77777778	103.4318929	18	13
74	1: Yes	44	10086	16209	0.4886	-0.2726	-1.0214	3.63E-06	2.53E-08	0.184	0.088	0.624	0.024	0.08	0	0.216	0.192	0.504	0	0.088	0	7: V07- 18 Month Follow Up	490	5: White	50	0	41	48	109	1 - MN	DxAssign3	1: Male			1								3: Previous biopsy	4.6	10.27	29.3523545	94.71398184	18	13
74	1: Yes	44	10086	16209	0.4886	-0.2726	-1.0214	3.63E-06	2.53E-08	0.184	0.088	0.624	0.024	0.08	0	0.216	0.192	0.504	0	0.088	0	8: V08- 2 Year Follow Up	693	5: White	50	0	41	48	109	1 - MN	DxAssign3	1: Male			1								3: Previous biopsy	4.6	10.27	29.22349483	92.84267679	18	13
74	1: Yes	44	10086	16209	0.4886	-0.2726	-1.0214	3.63E-06	2.53E-08	0.184	0.088	0.624	0.024	0.08	0	0.216	0.192	0.504	0	0.088	0	9: V09- 30 Month Follow Up	889	5: White	50	0	41	48	109	1 - MN	DxAssign3	1: Male			1								3: Previous biopsy	4.5	10.27	29.77492736	100.6688064	18	13
74	1: Yes	44	10086	16209	0.4886	-0.2726	-1.0214	3.63E-06	2.53E-08	0.184	0.088	0.624	0.024	0.08	0	0.216	0.192	0.504	0	0.088	0	11: V11- 42 Month Follow Up	1260	5: White	50	0	41	48	109	1 - MN	DxAssign3	1: Male			1								3: Previous biopsy	4.7	10.27	30.51548092	56.95602627	18	13
74	1: Yes	44	10086	16209	0.4886	-0.2726	-1.0214	3.63E-06	2.53E-08	0.184	0.088	0.624	0.024	0.08	0	0.216	0.192	0.504	0	0.088	0	12	1456	5: White	50	0	41	48	109	1 - MN	DxAssign3	1: Male			1								3: Previous biopsy	4.3	10.27	31.77670543	93.95896887	18	13
75		27	6804	26539	0.4976	0.0839	-1.1515	1.20E-06	6.53E-09	0.2	0.104	0.6	0.048	0.048	0	0.28	0.08	0.616	0.008	0.016	0	2: V02- Baseline	27	5: White	32	0	32	44	-2	4 - FSGS	DxAssign3	2: Female												N	2.58	36.05191476	78.25290198	8	7
75		27	6804	26539	0.4976	0.0839	-1.1515	1.20E-06	6.53E-09	0.2	0.104	0.6	0.048	0.048	0	0.28	0.08	0.616	0.008	0.016	0	4: V04- 4 Month Follow Up	258	5: White	32	0	32	44	-2	4 - FSGS	DxAssign3	2: Female												C	2.58	38.05479891	98.35228812	8	7
75		27	6804	26539	0.4976	0.0839	-1.1515	1.20E-06	6.53E-09	0.2	0.104	0.6	0.048	0.048	0	0.28	0.08	0.616	0.008	0.016	0	6: V06- 1 Year Follow Up	433	5: White	32	0	32	44	-2	4 - FSGS	DxAssign3	2: Female												3.7	2.58	37.65422208	113.8392671	8	7
75		27	6804	26539	0.4976	0.0839	-1.1515	1.20E-06	6.53E-09	0.2	0.104	0.6	0.048	0.048	0	0.28	0.08	0.616	0.008	0.016	0	7: V07- 18 Month Follow Up	622	5: White	32	0	32	44	-2	4 - FSGS	DxAssign3	2: Female												N	2.58	34.375	108.2077293	8	7
75		27	6804	26539	0.4976	0.0839	-1.1515	1.20E-06	6.53E-09	0.2	0.104	0.6	0.048	0.048	0	0.28	0.08	0.616	0.008	0.016	0	8: V08- 2 Year Follow Up	818	5: White	32	0	32	44	-2	4 - FSGS	DxAssign3	2: Female													2.58	34.765625	111.120331	8	7
75		27	6804	26539	0.4976	0.0839	-1.1515	1.20E-06	6.53E-09	0.2	0.104	0.6	0.048	0.048	0	0.28	0.08	0.616	0.008	0.016	0	9: V09- 30 Month Follow Up	993	5: White	32	0	32	44	-2	4 - FSGS	DxAssign3	2: Female												3.5	2.58	36.4453125	112.7837401	8	7
75		27	6804	26539	0.4976	0.0839	-1.1515	1.20E-06	6.53E-09	0.2	0.104	0.6	0.048	0.048	0	0.28	0.08	0.616	0.008	0.016	0	11: V11- 42 Month Follow Up	1336	5: White	32	0	32	44	-2	4 - FSGS	DxAssign3	2: Female												3.4	2.58	35.15625	87.5196336	8	7
76		40		7125	0.4684	0.6946	0.0205	5.01E-06	5.26E-08	0.067	0.013	0.907	0	0.013	0	0.12	0.04	0.787	0	0.053	0	2: V02- Baseline	23	5: White	3	1	2	33	5	2 - MCD	DxAssign3	1: Male												4	4.75	20.37120869	85.64444444	0	0
76		40		7125	0.4684	0.6946	0.0205	5.01E-06	5.26E-08	0.067	0.013	0.907	0	0.013	0	0.12	0.04	0.787	0	0.053	0	4: V04- 4 Month Follow Up	184	5: White	3	1	2	33	5	2 - MCD	DxAssign3	1: Male												3.9	4.75	16.97209496	75.81132076	0	0
76		40		7125	0.4684	0.6946	0.0205	5.01E-06	5.26E-08	0.067	0.013	0.907	0	0.013	0	0.12	0.04	0.787	0	0.053	0	5: V05- 8 Month Follow Up	255	5: White	3	1	2	33	5	2 - MCD	DxAssign3	1: Male												N	4.75	17	107.8947368	0	0
76		40		7125	0.4684	0.6946	0.0205	5.01E-06	5.26E-08	0.067	0.013	0.907	0	0.013	0	0.12	0.04	0.787	0	0.053	0	6: V06- 1 Year Follow Up	387	5: White	3	1	2	33	5	2 - MCD	DxAssign3	1: Male												4.5	4.75	16.80319261	124.8088235	0	0
76		40		7125	0.4684	0.6946	0.0205	5.01E-06	5.26E-08	0.067	0.013	0.907	0	0.013	0	0.12	0.04	0.787	0	0.053	0	7: V07- 18 Month Follow Up	584	5: White	3	1	2	33	5	2 - MCD	DxAssign3	1: Male												4.4	4.75	15.951784	81.54444444	0	0
76		40		7125	0.4684	0.6946	0.0205	5.01E-06	5.26E-08	0.067	0.013	0.907	0	0.013	0	0.12	0.04	0.787	0	0.053	0	8: V08- 2 Year Follow Up	731	5: White	3	1	2	33	5	2 - MCD	DxAssign3	1: Male												4.6	4.75	15.59600509	35.07421875	0	0
76		40		7125	0.4684	0.6946	0.0205	5.01E-06	5.26E-08	0.067	0.013	0.907	0	0.013	0	0.12	0.04	0.787	0	0.053	0	9: V09- 30 Month Follow Up	996	5: White	3	1	2	33	5	2 - MCD	DxAssign3	1: Male												4.2	4.75	14.95210725	93.644	0	0
77		16	22102	18579	0.2708	0.0424	-0.0731	2.77E-06	1.80E-08	0.07	0.13	0.66	0.01	0.11	0.02	0.16	0.17	0.65	0	0.02	0	2: V02- Baseline	18	5: White	65	0	65	25	4	2 - MCD	DxAssign3	1: Male												2.7	9.06	25.24078826	45.22963059	15	12
77		16	22102	18579	0.2708	0.0424	-0.0731	2.77E-06	1.80E-08	0.07	0.13	0.66	0.01	0.11	0.02	0.16	0.17	0.65	0	0.02	0	4: V04- 4 Month Follow Up	142	5: White	65	0	65	25	4	2 - MCD	DxAssign3	1: Male												4.2	9.06	25.97600806	72.77025825	15	12
77		16	22102	18579	0.2708	0.0424	-0.0731	2.77E-06	1.80E-08	0.07	0.13	0.66	0.01	0.11	0.02	0.16	0.17	0.65	0	0.02	0	5: V05- 8 Month Follow Up	252	5: White	65	0	65	25	4	2 - MCD	DxAssign3	1: Male												N	9.06	25.5858817	50.24449139	15	12
77		16	22102	18579	0.2708	0.0424	-0.0731	2.77E-06	1.80E-08	0.07	0.13	0.66	0.01	0.11	0.02	0.16	0.17	0.65	0	0.02	0	6: V06- 1 Year Follow Up	386	5: White	65	0	65	25	4	2 - MCD	DxAssign3	1: Male												4.2	9.06	26.92302181	50.66959558	15	12
77		16	22102	18579	0.2708	0.0424	-0.0731	2.77E-06	1.80E-08	0.07	0.13	0.66	0.01	0.11	0.02	0.16	0.17	0.65	0	0.02	0	7: V07- 18 Month Follow Up	569	5: White	65	0	65	25	4	2 - MCD	DxAssign3	1: Male												N	9.06	27.89932165	56.45994397	15	12
77		16	22102	18579	0.2708	0.0424	-0.0731	2.77E-06	1.80E-08	0.07	0.13	0.66	0.01	0.11	0.02	0.16	0.17	0.65	0	0.02	0	8: V08- 2 Year Follow Up	757	5: White	65	0	65	25	4	2 - MCD	DxAssign3	1: Male												4.2	9.06	29.60173948	56.45994397	15	12
78		41		6972	0.4607	1.4408	3.5307	2.96E-06	3.14E-08	0.11	0.01	0.83	0.02	0.03	0	0.08	0.1	0.81	0.01	0	0	2: V02- Baseline	84	5: White	10	1	3	8	75	2 - MCD	DxAssign3	1: Male												3.3	10.77058824	15.20259105	136.2972973	0	0
78		41		6972	0.4607	1.4408	3.5307	2.96E-06	3.14E-08	0.11	0.01	0.83	0.02	0.03	0	0.08	0.1	0.81	0.01	0	0	4: V04- 4 Month Follow Up	259	5: White	10	1	3	8	75	2 - MCD	DxAssign3	1: Male												2.4	10.77058824	15.36	122.0238095	0	0
79		28		17766	0.4687	-0.5405	-0.3464	3.75E-06	2.49E-08	0.136	0.064	0.72	0.016	0.064	0	0.184	0.08	0.72	0	0.016	0	2: V02- Baseline	54	97	8	1	6	49		4 - FSGS	DxAssign3	2: Female												2.7	1.04	13.56775397	237.0869565	4	4
79		28		17766	0.4687	-0.5405	-0.3464	3.75E-06	2.49E-08	0.136	0.064	0.72	0.016	0.064	0	0.184	0.08	0.72	0	0.016	0	4: V04- 4 Month Follow Up	182	97	8	1	6	49		4 - FSGS	DxAssign3	2: Female												3	1.04	13.9229227	161.5882353	4	4
79		28		17766	0.4687	-0.5405	-0.3464	3.75E-06	2.49E-08	0.136	0.064	0.72	0.016	0.064	0	0.184	0.08	0.72	0	0.016	0	5: V05- 8 Month Follow Up	301	97	8	1	6	49		4 - FSGS	DxAssign3	2: Female												3	1.04	13.71742113	138.375	4	4
79		28		17766	0.4687	-0.5405	-0.3464	3.75E-06	2.49E-08	0.136	0.064	0.72	0.016	0.064	0	0.184	0.08	0.72	0	0.016	0	6: V06- 1 Year Follow Up	392	97	8	1	6	49		4 - FSGS	DxAssign3	2: Female												3.1	1.04	14.47983961	156.9714286	4	4
79		28		17766	0.4687	-0.5405	-0.3464	3.75E-06	2.49E-08	0.136	0.064	0.72	0.016	0.064	0	0.184	0.08	0.72	0	0.016	0	7: V07- 18 Month Follow Up	617	97	8	1	6	49		4 - FSGS	DxAssign3	2: Female												3.2	1.04	13.6661518	156.4833333	4	4
79		28		17766	0.4687	-0.5405	-0.3464	3.75E-06	2.49E-08	0.136	0.064	0.72	0.016	0.064	0	0.184	0.08	0.72	0	0.016	0	8: V08- 2 Year Follow Up	746	97	8	1	6	49		4 - FSGS	DxAssign3	2: Female												3	1.04	13.93923953	162.1257143	4	4
79		28		17766	0.4687	-0.5405	-0.3464	3.75E-06	2.49E-08	0.136	0.064	0.72	0.016	0.064	0	0.184	0.08	0.72	0	0.016	0	9: V09- 30 Month Follow Up	949	97	8	1	6	49		4 - FSGS	DxAssign3	2: Female												3.4	1.04	13.62465319	126.8266667	4	4
79		28		17766	0.4687	-0.5405	-0.3464	3.75E-06	2.49E-08	0.136	0.064	0.72	0.016	0.064	0	0.184	0.08	0.72	0	0.016	0	10: V10- 36 Month Follow Up	1131	97	8	1	6	49		4 - FSGS	DxAssign3	2: Female												3.1	1.04	14.31627557	119.66875	4	4
79		28		17766	0.4687	-0.5405	-0.3464	3.75E-06	2.49E-08	0.136	0.064	0.72	0.016	0.064	0	0.184	0.08	0.72	0	0.016	0	11: V11- 42 Month Follow Up	1279	97	8	1	6	49		4 - FSGS	DxAssign3	2: Female												3	1.04	14.16419292	145.14	4	4
79		28		17766	0.4687	-0.5405	-0.3464	3.75E-06	2.49E-08	0.136	0.064	0.72	0.016	0.064	0	0.184	0.08	0.72	0	0.016	0	12	1490	97	8	1	6	49		4 - FSGS	DxAssign3	2: Female												3.6	1.04	13.8887226	118.49	4	4
80		18		19123	0.4547	0.3398	-1.1447	1.35E-06	8.64E-09	0.247	0.087	0.567	0.04	0.04	0.02	0.233	0.06	0.613	0.06	0.033	0	2: V02- Baseline	8	3: Black	16	1	14	41	20	4 - FSGS	DxAssign3	1: Male												4.2	1.9	43.60465116	50.37142857	16	13
80		18		19123	0.4547	0.3398	-1.1447	1.35E-06	8.64E-09	0.247	0.087	0.567	0.04	0.04	0.02	0.233	0.06	0.613	0.06	0.033	0	4: V04- 4 Month Follow Up	134	3: Black	16	1	14	41	20	4 - FSGS	DxAssign3	1: Male												3.8	1.9	43.94267171	66.52830189	16	13
80		18		19123	0.4547	0.3398	-1.1447	1.35E-06	8.64E-09	0.247	0.087	0.567	0.04	0.04	0.02	0.233	0.06	0.613	0.06	0.033	0	5: V05- 8 Month Follow Up	238	3: Black	16	1	14	41	20	4 - FSGS	DxAssign3	1: Male												3.9	1.9	43.43613218	63.33035714	16	13
80		18		19123	0.4547	0.3398	-1.1447	1.35E-06	8.64E-09	0.247	0.087	0.567	0.04	0.04	0.02	0.233	0.06	0.613	0.06	0.033	0	6: V06- 1 Year Follow Up	378	3: Black	16	1	14	41	20	4 - FSGS	DxAssign3	1: Male												4.2	1.9	44.233719	59.245	16	13
80		18		19123	0.4547	0.3398	-1.1447	1.35E-06	8.64E-09	0.247	0.087	0.567	0.04	0.04	0.02	0.233	0.06	0.613	0.06	0.033	0	7: V07- 18 Month Follow Up	554	3: Black	16	1	14	41	20	4 - FSGS	DxAssign3	1: Male												3.9	1.9	42.7755102	24.57191781	16	13
80		18		19123	0.4547	0.3398	-1.1447	1.35E-06	8.64E-09	0.247	0.087	0.567	0.04	0.04	0.02	0.233	0.06	0.613	0.06	0.033	0	8: V08- 2 Year Follow Up	745	3: Black	16	1	14	41	20	4 - FSGS	DxAssign3	1: Male												3.8	1.9	44.58977408	11.77383193	16	13
80		18		19123	0.4547	0.3398	-1.1447	1.35E-06	8.64E-09	0.247	0.087	0.567	0.04	0.04	0.02	0.233	0.06	0.613	0.06	0.033	0	9: V09- 30 Month Follow Up	897	3: Black	16	1	14	41	20	4 - FSGS	DxAssign3	1: Male												3.6	1.9	45.58065795	39.34155041	16	13
80		18		19123	0.4547	0.3398	-1.1447	1.35E-06	8.64E-09	0.247	0.087	0.567	0.04	0.04	0.02	0.233	0.06	0.613	0.06	0.033	0	10: V10- 36 Month Follow Up	1248	3: Black	16	1	14	41	20	4 - FSGS	DxAssign3	1: Male												3.4	1.9	45.71428571	27.98876476	16	13
81	1: Yes	14	54144	29059	0.4825	-0.1422	-1.8056	9.49E-07	4.93E-09	0.16	0.064	0.64	0.04	0.096	0	0.175	0.056	0.659	0.024	0.087	0																						No baseline visit					10	11
82		75	11685	10377	0.2871	-0.3358	-0.3121	6.46E-06	5.62E-08	0.144	0.096	0.624	0.056	0.072	0.008							2: V02- Baseline	704	5: White	9	1	4	24	30	2 - MCD	DxAssign3	1: Male												4.2	0.659	20.88757396	133.25	2	2
[truncated: 2 more columns]
